# Supplementary material for: High and Low Temperatures Differentially Affect Survival, Reproduction, and Gene Transcription in Male and Female Moths of Spodoptera frugiperda
Source: Insects. 2023 Dec 17;14(12):958. doi: 10.3390/insects14120958 (PMC10743771; doi:10.3390/insects14120958)
Supplement: Supplementary file 1 [file insects-14-00958-s001.zip]

Archive with 7 entries (6 files):
- Supplemental files/
- Supplemental files/Fig. S1.tif
- Supplemental files/Fig. S2.tif
- Supplemental files/Fig. S3.tif
- Supplemental files/Fig. S4.tif
- Supplemental files/Fig. S5.tif
- Supplemental files/Table S1-S10.xlsx
