# Supplementary material for: High and Low Temperatures Differentially Affect Survival, Reproduction, and Gene Transcription in Male and Female Moths of Spodoptera frugiperda
Source: Insects. 2023 Dec 17;14(12):958. doi: 10.3390/insects14120958 (PMC10743771; doi:10.3390/insects14120958)
Supplement: Supplementary file 1 [file insects-14-00958-s001.zip › Supplemental files/Table S1-S10.xlsx]

## Sheet: Table S1
Table S1 Primers for real-time quantitative PCR
Gene ID	Forward Primer (5' to 3')	Reverse Primer (5' to 3')	Annotation
LOC118271716	CCGTTGACATGCAAGATGGC	AGACGCCTTCTCTGTGGTTG	glyceraldehyde-3-phosphate dehydrogenase (GAPDH)
LOC118262785	GAATGAAGCGATGAGGAAG	CTGTCTGGGTCAAACTTATC	cytochrome P450 6B5
LOC118271633	TAGTCGGTCGTTAGCGCATC	CCAGCAAGAGACGAATGGGT	glutathione S-transferase GST sigma3
LOC118278157	ACGAGCTGAAGATTGACGGG	TGCCTTCCACCATGATCTCG	heat shock protein Hsp-12.2-like
LOC118280708	GATTGGCCGTATCGAGGGAG	TAATTCTGAGTTCGCGCCGA	heat shock protein 68-like
LOC118276057	GCCAGTATCGTCAAGGCCAA	GTGAGGCCAACACCTACAGT	juvenile hormone epoxide hydrolase-like
LOC118280706	CCAAGTCAGGAACCAAGGCA	TCGTCGTCATTGTGCTTCGA	heat shock protein 83
LOC118277103	CGAGACCGCCATGCATATCT	CTCCGAGAGCGATACACACG	transient receptor potential channel pyrexia-like
LOC118279278	GATCACCATGCAGTCCCCAA	GCCATATGCCTGACCTTCGA	gloverin-like
LOC118280789	CATCGGAGAGTACGCCAGTC	CAGAAGTGGGGGTTGACGTT	facilitated trehalose transporter Tret1-lik
LOC118278953	GCGCCATTGTCGTAGTGTTC	ATGGGTTGAGCCGTGCATAA	hemolin
LOC118280767	CGTTTATCGCCGTCGTTTCC	GGGCATGTTGTGGGTTTTCC	vitellogenin
LOC118270353	GTTCGCTCTCAAGTTGGTA	AGTTCTGGGAGTAAGTCTTC	attacin-a
LOC118277388	AGAGGACTGAGTTAGAATGC	CACCACACCAATGCTTAC	hypodermin-A
LOC118280664	TACACTTCAGGAGGCTTC	ATCACACTCAGGCTCTATC	ubiquitin-like protein 4A
LOC118279416	AGGAGGTCTACAATCAACTG	CGTCAATCAAGCCTTCTTC	UDP-glucosyltransferase 2-like

## Sheet: Table S2
Table S2 Summary of the quality of all sample sequencing data
Sample	Raw reads	Raw bases	Clean reads	Clean bases	Error rate(%)	Q20(%)	Q30(%)	GC content(%)	Total mapped	Mapped ratio(%)
CTM_3	47692092	7201505892	47277364	7009691056	0.0251	97.95	94.14	46.82	35657518	75.42
CTM_2	46357726	7000016626	45943840	6812986014	0.0253	97.85	93.88	46.7	34602393	75.31
CTM_1	60670712	9161277512	60151746	8925910345	0.0251	97.94	94.15	46.6	45200341	75.14
CTF_3	42591394	6431300494	42311578	6308998000	0.0245	98.24	94.7	47.78	34621069	81.82
CTF_2	48614962	7340859262	48290348	7199816709	0.0244	98.25	94.71	48.09	39722831	82.26
CTF_1	45359070	6849219570	45073066	6715130047	0.0244	98.27	94.76	48.1	37036356	82.17
LTM_3	48375804	7304746404	47899666	7093811831	0.0256	97.71	93.61	46.54	35519832	74.15
LTM_2	53549178	8085925878	53077774	7857749346	0.025	97.95	94.18	46.68	39528741	74.47
LTM_1	43601012	6583752812	43194586	6421085587	0.0254	97.78	93.78	46.51	31825324	73.68
LTF_3	43392082	6552204382	43139830	6446153351	0.0248	98.13	94.33	46.22	34906496	80.91
LTF_2	49017898	7401702598	48716440	7271151317	0.0247	98.14	94.4	47.47	39921934	81.95
LTF_1	55685376	8408491776	55321652	8247816895	0.0246	98.2	94.57	47.43	45376249	82.02
HTM_3	42792842	6461719142	42403922	6299097110	0.0247	98.07	94.47	47.63	32890661	77.57
HTM_2	42146760	6364160760	41763274	6209775695	0.0251	97.93	94.12	47.37	32219618	77.15
HTM_1	47093056	7111051456	46647952	6932124681	0.0249	98	94.29	47.47	36089381	77.37
HTF_3	44769642	6760215942	44499096	6621551881	0.0245	98.22	94.61	46.16	35814239	80.48
HTF_2	47674096	7198788496	47380194	7068531798	0.0247	98.15	94.44	46.21	38131330	80.48
HTF_1	43867714	6624024814	43572360	6498240267	0.0251	97.99	94.03	46.56	35089595	80.53

## Sheet: Table S3
Table S3 Pearson's correlation coefficient
	HTM_1	HTM_2	HTM_3	LTM_1	LTM_2	LTM_3	CTM_1	CTM_2	CTM_3	CTF_1	CTF_2	LTF_3	LTF_1	LTF_2	CTF_3	HTF_3	HTF_1	HTF_2
HTM_1	1	0.997	0.998	0.958	0.959	0.961	0.979	0.98	0.978	0.511	0.492	0.472	0.496	0.5	0.534	0.552	0.553	0.54
HTM_2	0.997	1	0.999	0.958	0.959	0.96	0.977	0.98	0.98	0.489	0.468	0.449	0.477	0.48	0.518	0.535	0.535	0.519
HTM_3	0.998	0.999	1	0.958	0.958	0.96	0.977	0.98	0.979	0.502	0.481	0.461	0.488	0.492	0.527	0.545	0.546	0.532
LTM_1	0.958	0.958	0.958	1	0.997	0.997	0.981	0.982	0.984	0.47	0.448	0.428	0.459	0.461	0.506	0.516	0.514	0.496
LTM_2	0.959	0.959	0.958	0.997	1	0.999	0.983	0.984	0.985	0.493	0.472	0.447	0.475	0.478	0.526	0.534	0.532	0.515
LTM_3	0.961	0.96	0.96	0.997	0.999	1	0.985	0.986	0.986	0.508	0.488	0.463	0.489	0.493	0.537	0.547	0.547	0.531
CTM_1	0.979	0.977	0.977	0.981	0.983	0.985	1	0.998	0.996	0.527	0.507	0.49	0.513	0.516	0.554	0.563	0.563	0.549
CTM_2	0.98	0.98	0.98	0.982	0.984	0.986	0.998	1	0.998	0.513	0.492	0.474	0.502	0.505	0.546	0.556	0.554	0.538
CTM_3	0.978	0.98	0.979	0.984	0.985	0.986	0.996	0.998	1	0.49	0.466	0.451	0.485	0.487	0.53	0.54	0.536	0.518
CTF_1	0.511	0.489	0.502	0.47	0.493	0.508	0.527	0.513	0.49	1	0.996	0.972	0.952	0.962	0.964	0.95	0.968	0.976
CTF_2	0.492	0.468	0.481	0.448	0.472	0.488	0.507	0.492	0.466	0.996	1	0.964	0.93	0.942	0.941	0.927	0.95	0.963
LTF_3	0.472	0.449	0.461	0.428	0.447	0.463	0.49	0.474	0.451	0.972	0.964	1	0.982	0.986	0.954	0.945	0.954	0.963
LTF_1	0.496	0.477	0.488	0.459	0.475	0.489	0.513	0.502	0.485	0.952	0.93	0.982	1	0.998	0.975	0.964	0.961	0.959
LTF_2	0.5	0.48	0.492	0.461	0.478	0.493	0.516	0.505	0.487	0.962	0.942	0.986	0.998	1	0.978	0.966	0.967	0.966
CTF_3	0.534	0.518	0.527	0.506	0.526	0.537	0.554	0.546	0.53	0.964	0.941	0.954	0.975	0.978	1	0.976	0.971	0.965
HTF_3	0.552	0.535	0.545	0.516	0.534	0.547	0.563	0.556	0.54	0.95	0.927	0.945	0.964	0.966	0.976	1	0.995	0.989
HTF_1	0.553	0.535	0.546	0.514	0.532	0.547	0.563	0.554	0.536	0.968	0.95	0.954	0.961	0.967	0.971	0.995	1	0.997
HTF_2	0.54	0.519	0.532	0.496	0.515	0.531	0.549	0.538	0.518	0.976	0.963	0.963	0.959	0.966	0.965	0.989	0.997	1

## Sheet: Table S4
Table S4 Temperature stress induced DEGs
HTF VS CTF
Gene_id	Gene name	Gene description	FC(HF/CF)	Log2FC(HF/CF)	Pvalue	Padjust	Significant	Regulate	CTF_1	CTF_2	CTF_3	HTF_1	HTF_2	HTF_3	CF	HF	GO_id	GO_term	KO_id	KO_name	Pathway_id	Pathway_definition	COG_id	COG_Functional Categories	NR_hit-name	NR_description	Swiss-Prot_hit-name	Swiss-Prot_description	Pfam_id	Domain	Domain description
gene-LOC118262859	LOC118262859	60S ribosomal protein L10a	0.455	-1.13657	0	0	yes	down	2970.23	2865.21	3058.73	2128.83	2037.68	2099.89	2964.72	2088.8	GO:0006412;GO:0005840;GO:0015934;GO:0003735;GO:000372	BP:translation;CC:ribosome;CC:large ribosomal subunit;MF:structural constituent of ribosome;MF:RNA binding;	K02865	RP-L10Ae, RPL10A	map03010	Ribosome	COG0081	S:Function unknown	XP_021180779.1	60S ribosomal protein L10a [Helicoverpa armigera]	sp|Q963B6|RL10A_SPOFR;	60S ribosomal protein L10a OS=Spodoptera frugiperda OX=7108 GN=RpL10A PE=2 SV=1;	PF00687.22	Ribosomal_L1	Ribosomal protein L1p/L10e family
gene-LOC118269353	LOC118269353	uncharacterized LOC118269353	0.272	-1.87918	0	0	yes	down	1089.26	1078	1153.13	480.7	472.44	459.39	1106.8	470.843	GO:001602	CC:integral component of membrane;	------	------	------	------	ENOG4110T3I	S:Function unknown	PZC81488.1	hypothetical protein B5X24_HaOG212693 [Helicoverpa armigera]	------	------	------	------	------
gene-LOC118263893	LOC118263893	collagenase-like	0.275	-1.86436	0	0	yes	down	1613.74	1638.61	1720.75	680.78	709.21	723.87	1657.7	704.62	GO:000425	MF:serine-type endopeptidase activity;	K09640	TMPRSS9	------	------	COG5640	O:Posttranslational modification, protein turnover, chaperones	XP_022829619.1	collagenase-like isoform X1 [Spodoptera litura]	sp|P08897|COGS_HYPLI;	Collagenase OS=Hypoderma lineatum OX=7389 PE=1 SV=3;	PF00089.27	Trypsin	Trypsin
gene-LOC118269342	LOC118269342	uncharacterized LOC118269342	0.141	-2.82728	0	0	yes	down	120.51	116.35	121.63	25.77	25.99	26.13	119.497	25.9633	------	------	------	------	------	------	ENOG410Y8DA;ENOG410YY9G;ENOG4111J3H	S:Function unknown;	XP_022814125.1	uncharacterized protein LOC111347947 [Spodoptera litura]	------	------	PF02958.21;PF07914.12;PF01636.24	EcKinase;DUF1679;APH	Ecdysteroid kinase;Protein of unknown function;Phosphotransferase enzyme family
gene-LOC118280746	LOC118280746	protein lethal(2)essential for life-like	42.753	5.41794	0	0	yes	up	20.73	23.77	27.95	1588.87	1577.85	1607.48	24.15	1591.4	GO:004687	MF:metal ion binding;	K09542	CRYAB	map04213;map04141	Longevity regulating pathway - multiple species;Protein processing in endoplasmic reticulum	ENOG410YERS	O:Posttranslational modification, protein turnover, chaperones	QGA73367.1	small heat shock protein 20.4 [Spodoptera frugiperda]	sp|P82147|L2EFL_DROME;	Protein letha;	PF00011.22;PF00525.19	HSP20;Crystallin	Hsp20/alpha crystallin family;Alpha crystallin A chain, N terminal
gene-LOC118262435	LOC118262435	60S acidic ribosomal protein P0-like	0.428	-1.22284	0	0	yes	down	3346.36	3304.08	3398.59	2258.73	2191.71	2189.26	3349.68	2213.23	GO:0042254;GO:000584	BP:ribosome biogenesis;CC:ribosome;	K02941	RP-LP0, RPLP0	map03010	Ribosome	COG0244	I:Lipid transport and metabolism	CAB3245451.1	unnamed protein product [Arctia plantaginis]	sp|P19889|RLA0_DROME;	60S acidic ribosomal protein P0 OS=Drosophila melanogaster OX=7227 GN=RpLP0 PE=1 SV=1;	PF00466.21;PF17777.2;PF00428.20	Ribosomal_L10;RL10P_insert;Ribosomal_60s	Ribosomal protein L10;Insertion domain in 60S ribosomal protein L10P;60s Acidic ribosomal protein
gene-LOC118269751	LOC118269751	scolexin B, transcript variant X1	0.362	-1.46741	0	0	yes	down	427.45	434.8	449.15	249.27	242.81	239.5	437.133	243.86	GO:000425	MF:serine-type endopeptidase activity;	K09463	KLK13	------	------	COG5640	O:Posttranslational modification, protein turnover, chaperones	XP_022826064.1	scolexin B isoform X1 [Spodoptera litura]	sp|C1JE15|SCLXB_HELVI;	Scolexin B OS=Heliothis virescens OX=7102 PE=1 SV=1;	PF00089.27;PF13365.7	Trypsin;Trypsin_2	Trypsin;Trypsin-like peptidase domain
gene-LOC118265900	LOC118265900	transitional endoplasmic reticulum ATPase TER94	0.447	-1.16282	0	0	yes	down	435.66	425.88	433.36	299.19	294.23	296.61	431.633	296.677	GO:0016787;GO:000552	MF:hydrolase activity;MF:ATP binding;	K13525	VCP, CDC48	map05134;map04141	Legionellosis;Protein processing in endoplasmic reticulum	COG0464	O:Posttranslational modification, protein turnover, chaperones	XP_022819416.1	transitional endoplasmic reticulum ATPase TER94 [Spodoptera litura]	sp|Q7KN62|TERA_DROME;	Transitional endoplasmic reticulum ATPase TER94 OS=Drosophila melanogaster OX=7227 GN=TER94 PE=1 SV=1;	PF00004.30;PF17862.2;PF02359.19;PF05496.13;PF13191.7;PF07728.15;PF02933.18;PF13671.7;PF07724.15;PF06068.14;PF09336.11;PF01443.19	AAA;AAA_lid_3;CDC48_N;RuvB_N;AAA_16;AAA_5;CDC48_2;AAA_33;AAA_2;TIP49;Vps4_C;Viral_helicase1	ATPase family associated with various cellular activities;AAA+ lid domain;Cell division protein 48;Holliday junction DNA helicase RuvB P-loop domain;AAA ATPase domain;AAA domain;Cell division protein 48;AAA domain;AAA domain;TIP49 P-loop domain;Vps4 C terminal oligomerisation domain;Viral
gene-LOC118280753	LOC118280753	protein lethal(2)essential for life-like	291.165	8.18569	0	0	yes	up	1.01	1.36	1.02	497.71	512.95	523.49	1.13	511.383	GO:004687	MF:metal ion binding;	K09542	CRYAB	map04213;map04141	Longevity regulating pathway - multiple species;Protein processing in endoplasmic reticulum	ENOG410YERS	O:Posttranslational modification, protein turnover, chaperones	XP_022837107.1	protein lethal(2)essential for life-like [Spodoptera litura]	sp|P82147|L2EFL_DROME;	Protein letha;	PF00011.22;PF17886.2	HSP20;ArsA_HSP20	Hsp20/alpha crystallin family;HSP20-like domain found in ArsA
MSTRG.14654		-	0.181	-2.46447	0	0	yes	down	316.23	318.28	347.87	90.8	88.87	95.06	327.46	91.5767	------	------	------	------	------	------	ENOG41117CC	S:Function unknown	PZC75679.1	hypothetical protein B5X24_HaOG205749 [Helicoverpa armigera]	------	------	------	------	------
gene-LOC118267824	LOC118267824	uncharacterized LOC118267824, transcript variant X1	0.16	-2.64575	0	0	yes	down	694.07	703.49	761.27	178.81	178.22	174.96	719.61	177.33	GO:0008033;GO:0016021;GO:000573	BP:tRNA processing;CC:integral component of membrane;CC:mitochondrion;	------	------	------	------	ENOG4110T92;ENOG4111GT9;ENOG410XPSW	S:Function unknown;	XP_022826889.1	uncharacterized protein LOC111356668 isoform X1 [Spodoptera litura]	------	------	------	------	------
gene-LOC118262419	LOC118262419	60S ribosomal protein L8	0.436	-1.19876	0	0	yes	down	4211.39	4221.48	4455.81	2878.54	2877	2920.94	4296.23	2892.16	GO:0006412;GO:0005840;GO:000373	BP:translation;CC:ribosome;MF:structural constituent of ribosome;	K02938	RP-L8e, RPL8	map03010	Ribosome	COG0090	J:Translation, ribosomal structure and biogenesis	NP_001037141.1	ribosomal protein L8 [Bombyx mori]	sp|Q6RYS3|RL8_MAMBR;	60S ribosomal protein L8 OS=Mamestra brassicae OX=55057 GN=RpL8 PE=2 SV=1;	PF03947.19;PF00181.24	Ribosomal_L2_C;Ribosomal_L2	Ribosomal Proteins L2, C-terminal domain;Ribosomal Proteins L2, RNA binding domain
gene-LOC118268656	LOC118268656	glutenin, high molecular weight subunit PW212-like, transcript variant X2	0.392	-1.35117	0	0	yes	down	288	283.8	281.17	167.8	171.4	172.9	284.323	170.7	------	------	------	------	------	------	ENOG410Y5CK;ENOG410XQWV	S:Function unknown;	XP_022825540.1	keratinocyte proline-rich protein-like [Spodoptera litura]	------	------	------	------	------
gene-LOC118265509	LOC118265509	lysozyme-like	3.092	1.62854	0	0	yes	up	180.45	170.18	181.35	854.72	812.97	873.78	177.327	847.157	GO:0019835;GO:0042742;GO:0008152;GO:000379	BP:cytolysis;BP:defense response to bacterium;BP:metabolic process;MF:lysozyme activity;	K13915	LYZ	map04970	Salivary secretion	ENOG4111QHM	G:Carbohydrate transport and metabolism	XP_022814852.1	lysozyme-like [Spodoptera litura]	sp|P50718|LYS_TRINI;	Lysozyme OS=Trichoplusia ni OX=7111 PE=2 SV=1;	PF00062.21;PF18896.1	Lys;SLT_3	C-type lysozyme/alpha-lactalbumin family;Lysozyme like domain
gene-LOC118268195	LOC118268195	dnaJ homolog subfamily A member 1-like	3.443	1.78377	0	0	yes	up	46.96	45.44	46.31	244.21	243.65	247.83	46.2367	245.23	GO:0006457;GO:0009408;GO:0031072;GO:0051082;GO:0046872;GO:000552	BP:protein folding;BP:response to heat;MF:heat shock protein binding;MF:unfolded protein binding;MF:metal ion binding;MF:ATP binding;	K09502	DNAJA1	map04141	Protein processing in endoplasmic reticulum	COG0484	O:Posttranslational modification, protein turnover, chaperones	AHA86298.1	DnaJ [Spodoptera frugiperda]	sp|P31689|DNJA1_HUMAN;	DnaJ homolog subfamily A member 1 OS=Homo sapiens OX=9606 GN=DNAJA1 PE=1 SV=2;	PF01556.19;PF00226.32;PF00684.20	DnaJ_C;DnaJ;DnaJ_CXXCXGXG	DnaJ C terminal domain;DnaJ domain;DnaJ central domain
gene-LOC118280708	LOC118280708	major heat shock 70 kDa protein Ba-like	169.438	7.40461	0	0	yes	up	3.09	2.62	3.61	829.15	779.95	797.39	3.10667	802.163	GO:000552	MF:ATP binding;	K03283	HSPA1s	map05162;map05145;map04010;map03040;map05134;map04612;map04213;map04144;map04915;map04141	Measles;Toxoplasmosis;MAPK signaling pathway;Spliceosome;Legionellosis;Antigen processing and presentation;Longevity regulating pathway - multiple species;Endocytosis;Estrogen signaling pathway;Protein processing in endoplasmic reticulum	COG0443	O:Posttranslational modification, protein turnover, chaperones	ADV03160.1	heat shock protein 70 [Spodoptera litura]	sp|Q9GSU4|HSP72_DROSI;	Major heat shock 70 kDa protein Ba OS=Drosophila simulans OX=7240 GN=Hsp70Ba PE=3 SV=2;	PF00012.21;PF06723.14	HSP70;MreB_Mbl	Hsp70 protein;MreB/Mbl protein
gene-LOC118276424	LOC118276424	ubiquitin-40S ribosomal protein S27a	0.437	-1.19298	0	0	yes	down	4606.85	4600.01	4955.14	3185.85	3125.35	3282.03	4720.67	3197.74	GO:0006412;GO:0005737;GO:0005840;GO:0005634;GO:0003735;GO:004687	BP:translation;CC:cytoplasm;CC:ribosome;CC:nucleus;MF:structural constituent of ribosome;MF:metal ion binding;	K02977;K14842	RP-S27Ae, RPS27A;NSA2	map03010	Ribosome	COG5272	S:Function unknown	XP_021184811.1	ubiquitin-40S ribosomal protein S27a [Helicoverpa armigera]	sp|P68203|RS27A_SPOFR;	Ubiquitin-40S ribosomal protein S27a OS=Spodoptera frugiperda OX=7108 PE=2 SV=2;	PF00240.24;PF01599.20;PF11976.9;PF14560.7;PF13881.7	ubiquitin;Ribosomal_S27;Rad60-SLD;Ubiquitin_2;Rad60-SLD_2	Ubiquitin family;Ribosomal protein S27a;Ubiquitin-2 like Rad60 SUMO-like;Ubiquitin-like domain;Ubiquitin-2 like Rad60 SUMO-like
gene-LOC118278157	LOC118278157	heat shock protein Hsp-12.2-like	28.859	4.85095	0	0	yes	up	9.07	12.79	13.75	508.27	530.77	551.81	11.87	530.283	------	------	K09542	CRYAB	map04213;map04141	Longevity regulating pathway - multiple species;Protein processing in endoplasmic reticulum	ENOG410YERS	S:Function unknown	XP_022821867.1	heat shock protein Hsp-12.2-like [Spodoptera litura]	sp|P02512|CRYAB_SQUAC;	Alpha-crystallin B chain OS=Squalus acanthias OX=7797 GN=CRYAB PE=1 SV=1;	PF00011.22;PF17886.2	HSP20;ArsA_HSP20	Hsp20/alpha crystallin family;HSP20-like domain found in ArsA
gene-LOC118272808	LOC118272808	uncharacterized LOC118272808	0.326	-1.61644	0	0	yes	down	8951.73	8976.09	9718.52	4863.61	4512.87	4740.3	9215.45	4705.59	------	------	------	------	------	------	------	------	------	------	------	------	------	------	------
gene-LOC118279823	LOC118279823	40S ribosomal protein S21	0.195	-2.35768	0	0	yes	down	2301.52	2307.95	2526.59	701.35	700.47	782.09	2378.69	727.97	GO:0006412;GO:0005829;GO:0005791;GO:0005840;GO:000373	BP:translation;CC:cytosol;CC:rough endoplasmic reticulum;CC:ribosome;MF:structural constituent of ribosome;	K02971	RP-S21e, RPS21	map03010	Ribosome	ENOG4112266	J:Translation, ribosomal structure and biogenesis	CAB3221844.1	unnamed protein product [Arctia plantaginis]	sp|Q6PUF8|RS21_BOMMO;	40S ribosomal protein S21 OS=Bombyx mori OX=7091 GN=RpS21 PE=3 SV=1;	PF01249.19	Ribosomal_S21e	Ribosomal protein S21e
gene-LOC118281114	LOC118281114	60S ribosomal protein L4-like	0.448	-1.15828	0	0	yes	down	2592.65	2470.8	2546.08	1810.1	1698.92	1746.08	2536.51	1751.7	GO:0006412;GO:0005840;GO:000373	BP:translation;CC:ribosome;MF:structural constituent of ribosome;	K02930	RP-L4e, RPL4	map03010	Ribosome	COG0088	K:Transcription	XP_022830662.1	60S ribosomal protein L4 [Spodoptera litura]	sp|P09180|RL4_DROME;	60S ribosomal protein L4 OS=Drosophila melanogaster OX=7227 GN=RpL4 PE=1 SV=2;	PF00573.23;PF14374.7	Ribosomal_L4;Ribos_L4_asso_C	Ribosomal protein L4/L1 family;60S ribosomal protein L4 C-terminal domain
gene-LOC118263599	LOC118263599	40S ribosomal protein S2	0.418	-1.25951	0	0	yes	down	1751.52	1741.62	1814.78	1159.7	1117.35	1149.21	1769.31	1142.09	GO:0006412;GO:0015935;GO:0003735;GO:000372	BP:translation;CC:small ribosomal subunit;MF:structural constituent of ribosome;MF:RNA binding;	K02981	RP-S2e, RPS2	map03010	Ribosome	COG0098	J:Translation, ribosomal structure and biogenesis	RVE41371.1	hypothetical protein evm_013979 [Chilo suppressalis]	sp|P31009|RS2_DROME;	40S ribosomal protein S2 OS=Drosophila melanogaster OX=7227 GN=RpS2 PE=1 SV=2;	PF00333.21;PF03719.16	Ribosomal_S5;Ribosomal_S5_C	Ribosomal protein S5, N-terminal domain;Ribosomal protein S5, C-terminal domain
gene-LOC118271579	LOC118271579	guanine nucleotide-binding protein subunit beta-like protein	0.302	-1.72744	0	0	yes	down	512.33	473.87	510.43	232.02	225	240.59	498.877	232.537	GO:001630	MF:kinase activity;	K14753	RACK1	map05162	Measles	ENOG410XQGZ	S:Function unknown	NP_001292436.1	guanine nucleotide-binding protein subunit beta-like protein [Plutella xylostella]	sp|O18640|GBLP_DROME;	Guanine nucleotide-binding protein subunit beta-like protein OS=Drosophila melanogaster OX=7227 GN=Rack1 PE=1 SV=2;	PF00400.33;PF12894.8	WD40;ANAPC4_WD40	WD domain, G-beta repeat;Anaphase-promoting complex subunit 4 WD40 domain
gene-LOC118263612	LOC118263612	40S ribosomal protein S2	0.457	-1.13062	0	0	yes	down	1874.89	1869.75	1990.89	1350.81	1327.14	1368.45	1911.84	1348.8	GO:0006412;GO:0015935;GO:0003735;GO:000372	BP:translation;CC:small ribosomal subunit;MF:structural constituent of ribosome;MF:RNA binding;	K02981	RP-S2e, RPS2	map03010	Ribosome	COG0098	J:Translation, ribosomal structure and biogenesis	RVE41371.1	hypothetical protein evm_013979 [Chilo suppressalis]	sp|P31009|RS2_DROME;	40S ribosomal protein S2 OS=Drosophila melanogaster OX=7227 GN=RpS2 PE=1 SV=2;	PF00333.21;PF03719.16	Ribosomal_S5;Ribosomal_S5_C	Ribosomal protein S5, N-terminal domain;Ribosomal protein S5, C-terminal domain
gene-LOC118269625	LOC118269625	60S ribosomal protein L15	0.425	-1.23478	0	0	yes	down	3692.16	3703.1	3983.75	2532.26	2481.06	2481.42	3793	2498.25	GO:0006412;GO:0005840;GO:000373	BP:translation;CC:ribosome;MF:structural constituent of ribosome;	K02877	RP-L15e, RPL15	map03010	Ribosome	COG1632	J:Translation, ribosomal structure and biogenesis	VVC94458.1	unnamed protein product, partial [Leptidea sinapis]	sp|O17445|RL15_DROME;	60S ribosomal protein L15 OS=Drosophila melanogaster OX=7227 GN=RpL15 PE=1 SV=1;	PF00827.18	Ribosomal_L15e	Ribosomal L15
gene-LOC118261839	LOC118261839	40S ribosomal protein S4	0.413	-1.27499	0	0	yes	down	4926.36	4987.44	5330.52	3250.29	3218.97	3262.39	5081.44	3243.88	GO:0006412;GO:0005840;GO:0003735;GO:001984	BP:translation;CC:ribosome;MF:structural constituent of ribosome;MF:rRNA binding;	K02987	RP-S4e, RPS4	map03010	Ribosome	COG1471	J:Translation, ribosomal structure and biogenesis	XP_022836311.1	40S ribosomal protein S4 isoform X1 [Spodoptera litura]	sp|Q95V34|RS4_SPOFR;	40S ribosomal protein S4 OS=Spodoptera frugiperda OX=7108 GN=RpS4 PE=2 SV=1;	PF00900.21;PF16121.6;PF08071.13;PF01479.26;PF00467.30	Ribosomal_S4e;40S_S4_C;RS4NT;S4;KOW	Ribosomal family S4e;40S ribosomal protein S4 C-terminus;RS4NT;S4 domain;KOW motif
gene-LOC118277229	LOC118277229	protein lethal(2)essential for life-like	5.656	2.49969	0	0	yes	up	108.67	111.61	113.04	980.18	939.87	998.2	111.107	972.75	GO:004687	MF:metal ion binding;	K09542	CRYAB	map04213;map04141	Longevity regulating pathway - multiple species;Protein processing in endoplasmic reticulum	ENOG410YERS	O:Posttranslational modification, protein turnover, chaperones	XP_021194612.1	protein lethal(2)essential for life-like [Helicoverpa armigera]	sp|P82147|L2EFL_DROME;	Protein letha;	PF00011.22	HSP20	Hsp20/alpha crystallin family
gene-LOC118265131	LOC118265131	lysozyme-like	2.922	1.54716	0	0	yes	up	616.64	646.06	669.59	2879.39	2928.91	2919.97	644.097	2909.42	GO:0019835;GO:0042742;GO:0008152;GO:000379	BP:cytolysis;BP:defense response to bacterium;BP:metabolic process;MF:lysozyme activity;	K13915	LYZ	map04970	Salivary secretion	ENOG4111QHM	G:Carbohydrate transport and metabolism	XP_022814852.1	lysozyme-like [Spodoptera litura]	sp|P50718|LYS_TRINI;	Lysozyme OS=Trichoplusia ni OX=7111 PE=2 SV=1;	PF00062.21;PF18896.1	Lys;SLT_3	C-type lysozyme/alpha-lactalbumin family;Lysozyme like domain
gene-LOC118280837	LOC118280837	maltase A1-like, transcript variant X2	0.413	-1.27509	0	0	yes	down	290.05	282.67	287.06	182.47	172.64	173.48	286.593	176.197	GO:0005975;GO:0016021;GO:000382	BP:carbohydrate metabolic process;CC:integral component of membrane;MF:catalytic activity;	pxy;K01187	;malZ	map00500;map00052	Starch and sucrose metabolism;Galactose metabolism	COG0366	G:Carbohydrate transport and metabolism	XP_022816388.1	maltase A1-like isoform X1 [Spodoptera litura]	sp|P07190|MAL1_DROME;	Maltase A1 OS=Drosophila melanogaster OX=7227 GN=Mal-A1 PE=2 SV=2;	PF00128.25	Alpha-amylase	Alpha amylase, catalytic domain
gene-LOC118277394	LOC118277394	60S ribosomal protein L7-like, transcript variant X1	0.471	-1.08733	0	0	yes	down	3108.44	3128.89	3269.63	2292.96	2295.13	2322.88	3168.99	2303.66	GO:0000463;GO:0022625;GO:000373	BP:maturation of LSU-rRNA from tricistronic rRNA transcrip;CC:cytosolic large ribosomal subunit;MF:structural constituent of ribosome;	K02937	RP-L7e, RPL7	map03010	Ribosome	COG1841	J:Translation, ribosomal structure and biogenesis	XP_022818240.1	60S ribosomal protein L7 [Spodoptera litura]	sp|P32100|RL7_DROME;	60S ribosomal protein L7 OS=Drosophila melanogaster OX=7227 GN=RpL7 PE=1 SV=2;	PF08079.13;PF00327.21	Ribosomal_L30_N;Ribosomal_L30	Ribosomal L30 N-terminal domain;Ribosomal protein L30p/L7e
gene-LOC118263462	LOC118263462	40S ribosomal protein S10	0.396	-1.33579	0	0	yes	down	3428.8	3543.13	3736.59	2169.01	2161.73	2253.25	3569.51	2194.66	GO:000584	CC:ribosome;	K02947	RP-S10e, RPS10	map03010	Ribosome	COG5045	J:Translation, ribosomal structure and biogenesis	XP_022828923.1	40S ribosomal protein S10 [Spodoptera litura]	sp|Q962R9|RS10_SPOFR;	40S ribosomal protein S10 OS=Spodoptera frugiperda OX=7108 GN=RpS10 PE=2 SV=1;	PF03501.16	S10_plectin	Plectin/S10 domain
gene-LOC118272420	LOC118272420	alanine aminotransferase 1-like	0.286	-1.8053	0	0	yes	down	468.01	435.61	421.64	206.54	185.98	193.9	441.753	195.473	GO:0009058;GO:0003824;GO:0030170;GO:000848	BP:biosynthetic process;MF:catalytic activity;MF:pyridoxal phosphate binding;MF:transaminase activity;	K00814	GPT, ALT	map00220;map00250	Arginine biosynthesis;Alanine, aspartate and glutamate metabolism	COG0436	E:Amino acid transport and metabolism	XP_022834954.1	alanine aminotransferase 1-like [Spodoptera litura]	sp|P24298|ALAT1_HUMAN;	Alanine aminotransferase 1 OS=Homo sapiens OX=9606 GN=GPT PE=1 SV=3;	PF00155.22	Aminotran_1_2	Aminotransferase class I and II
gene-LOC118273894	LOC118273894	40S ribosomal protein S6	0.489	-1.03081	0	0	yes	down	3060.85	3006.21	3132.41	2363.05	2297.39	2302.02	3066.49	2320.82	GO:0006412;GO:0005840;GO:000373	BP:translation;CC:ribosome;MF:structural constituent of ribosome;	K02991	RP-S6e, RPS6	map05205;map03010;map04371;map04714;map04910;map01521;map04150;map04151;map04066	Proteoglycans in cancer;Ribosome;Apelin signaling pathway;Thermogenesis;Insulin signaling pathway;EGFR tyrosine kinase inhibitor resistance;mTOR signaling pathway;PI3K-Akt signaling pathway;HIF-1 signaling pathway	COG2125	J:Translation, ribosomal structure and biogenesis	Q95V32.1	RecName: Full=40S ribosomal protein S6 [Spodoptera frugiperda]	sp|Q95V32|RS6_SPOFR;	40S ribosomal protein S6 OS=Spodoptera frugiperda OX=7108 GN=RpS6 PE=2 SV=1;	PF01092.20	Ribosomal_S6e	Ribosomal protein S6e
gene-LOC118268077	LOC118268077	5-aminolevulinate synthase, erythroid-specific, mitochondrial-like	0.385	-1.37877	0	0	yes	down	225.05	219.77	229.3	135.5	129.19	134.63	224.707	133.107	GO:0006782;GO:0005759;GO:0003870;GO:003017	BP:protoporphyrinogen IX biosynthetic process;CC:mitochondrial matrix;MF:5-aminolevulinate synthase activity;MF:pyridoxal phosphate binding;	K00643	E2.3.1.37, ALAS	map00860;map00260	Porphyrin and chlorophyll metabolism;Glycine, serine and threonine metabolism	COG0156	H:Coenzyme transport and metabolism	XP_022825095.1	5-aminolevulinate synthase, erythroid-specific, mitochondrial [Spodoptera litura]	sp|P43090|HEM0_OPSTA;	5-aminolevulinate synthase, erythroid-specific, mitochondrial OS=Opsanus tau OX=8068 GN=alas2 PE=2 SV=1;	PF00155.22;PF00266.20;PF01053.21;PF09029.11;PF01212.22	Aminotran_1_2;Aminotran_5;Cys_Met_Meta_PP;Preseq_ALAS;Beta_elim_lyase	Aminotransferase class I and II;Aminotransferase class-V;Cys/Met metabolism PLP-dependent enzyme;5-aminolevulinate synthase presequence;Beta-eliminating lyase
gene-LOC118273895	LOC118273895	40S ribosomal protein S6	0.341	-1.55295	0	0	yes	down	809.39	789.8	839.26	429.73	438.44	416.03	812.817	428.067	GO:0006412;GO:0005840;GO:000373	BP:translation;CC:ribosome;MF:structural constituent of ribosome;	K02991	RP-S6e, RPS6	map05205;map03010;map04371;map04714;map04910;map01521;map04150;map04151;map04066	Proteoglycans in cancer;Ribosome;Apelin signaling pathway;Thermogenesis;Insulin signaling pathway;EGFR tyrosine kinase inhibitor resistance;mTOR signaling pathway;PI3K-Akt signaling pathway;HIF-1 signaling pathway	COG2125	J:Translation, ribosomal structure and biogenesis	Q95V32.1	RecName: Full=40S ribosomal protein S6 [Spodoptera frugiperda]	sp|Q95V32|RS6_SPOFR;	40S ribosomal protein S6 OS=Spodoptera frugiperda OX=7108 GN=RpS6 PE=2 SV=1;	PF01092.20	Ribosomal_S6e	Ribosomal protein S6e
gene-LOC118277630	LOC118277630	stress-associated endoplasmic reticulum protein 2-like	0.448	-1.15717	0	0	yes	down	685.85	667.5	703.53	470.52	470.53	481.99	685.627	474.347	GO:0016021;GO:000578	CC:integral component of membrane;CC:endoplasmic reticulum;	------	------	------	------	ENOG411221U	U:Intracellular trafficking, secretion, and vesicular transport	XP_013191856.1	PREDICTED: stress-associated endoplasmic reticulum protein 2 [Amyelois transitella]	sp|Q3T073|SERP2_BOVIN;	Stress-associated endoplasmic reticulum protein 2 OS=Bos taurus OX=9913 GN=SERP2 PE=3 SV=1;	PF06624.13	RAMP4	Ribosome associated membrane protein RAMP4
gene-LOC118282298	LOC118282298	heat shock protein 68-like	38.973	5.28442	0	0	yes	up	3.88	4.05	4.18	246.87	238.16	241.79	4.03667	242.273	GO:000552	MF:ATP binding;	K03283	HSPA1s	map05162;map05145;map04010;map03040;map05134;map04612;map04213;map04144;map04915;map04141	Measles;Toxoplasmosis;MAPK signaling pathway;Spliceosome;Legionellosis;Antigen processing and presentation;Longevity regulating pathway - multiple species;Endocytosis;Estrogen signaling pathway;Protein processing in endoplasmic reticulum	COG0443	O:Posttranslational modification, protein turnover, chaperones	QGA73355.1	heat shock protein 68-like transcript variant 1 [Spodoptera frugiperda]	sp|O97125|HSP68_DROME;	Heat shock protein 68 OS=Drosophila melanogaster OX=7227 GN=Hsp68 PE=1 SV=1;	PF00012.21;PF06723.14	HSP70;MreB_Mbl	Hsp70 protein;MreB/Mbl protein
gene-LOC118262928	LOC118262928	60S ribosomal protein L7a-like	0.406	-1.29889	0	0	yes	down	3119.02	3110.54	3294.79	2029.34	1973.7	1976.6	3174.78	1993.21	GO:0042254;GO:1990904;GO:000584	BP:ribosome biogenesis;CC:ribonucleoprotein complex;CC:ribosome;	K02936	RP-L7Ae, RPL7A	map03010	Ribosome	COG1358	J:Translation, ribosomal structure and biogenesis	QGP73434.1	ribosomal protein l17 [Spodoptera frugiperda]	sp|P46223|RL7A_DROME;	60S ribosomal protein L7a OS=Drosophila melanogaster OX=7227 GN=RpL7A PE=1 SV=2;	PF01248.27	Ribosomal_L7Ae	Ribosomal protein L7Ae/L30e/S12e/Gadd45 family
gene-LOC118268613	LOC118268613	heat shock 70 kDa protein cognate 4	0.342	-1.5459	0	0	yes	down	2591.66	2512.98	2651.15	1393.46	1330.83	1365.48	2585.26	1363.26	GO:000552	MF:ATP binding;	K03283	HSPA1s	map05162;map05145;map04010;map03040;map05134;map04612;map04213;map04144;map04915;map04141	Measles;Toxoplasmosis;MAPK signaling pathway;Spliceosome;Legionellosis;Antigen processing and presentation;Longevity regulating pathway - multiple species;Endocytosis;Estrogen signaling pathway;Protein processing in endoplasmic reticulum	COG0443	O:Posttranslational modification, protein turnover, chaperones	AIZ00749.1	heat shock cognate 70 protein, partial [Sesamia inferens]	sp|Q9U639|HSP7D_MANSE;	Heat shock 70 kDa protein cognate 4 OS=Manduca sexta OX=7130 PE=2 SV=1;	PF00012.21;PF06723.14	HSP70;MreB_Mbl	Hsp70 protein;MreB/Mbl protein
gene-LOC118278788	LOC118278788	32 kDa beta-galactoside-binding lectin-like	0.139	-2.85095	0	0	yes	down	616.02	604.16	669.62	121.57	119.55	132.66	629.933	124.593	GO:003024	MF:carbohydrate binding;	K06832	LGALS8	------	------	ENOG4111EA0	S:Function unknown	XP_022818773.1	galectin-4-like [Spodoptera litura]	sp|Q29058|LEG4_PIG;	Galectin-4 OS=Sus scrofa OX=9823 GN=LGALS4 PE=2 SV=1;	PF00337.23	Gal-bind_lectin	Galactoside-binding lectin
gene-LOC118264154	LOC118264154	eukaryotic translation initiation factor 3 subunit D	0.349	-1.52066	0	0	yes	down	215.49	213.44	223.3	120.53	114.83	114.73	217.41	116.697	GO:0001732;GO:0002191;GO:0005852;GO:0016282;GO:0033290;GO:0098808;GO:000374	BP:formation of cytoplasmic translation initiation complex;BP:cap-dependent translational initiation;CC:eukaryotic translation initiation factor 3 complex;CC:eukaryotic 43S preinitiation complex;CC:eukaryotic 48S preinitiation complex;MF:mRNA cap binding;MF:translation initiation factor activity;	K03251	EIF3D	map03013	RNA transport	ENOG410XP1E	J:Translation, ribosomal structure and biogenesis	XP_022831115.1	eukaryotic translation initiation factor 3 subunit D [Spodoptera litura]	sp|Q0ZB77|EIF3D_BOMMO;	Eukaryotic translation initiation factor 3 subunit D OS=Bombyx mori OX=7091 GN=eIF3-S7 PE=2 SV=1;	PF05091.13	eIF-3_zeta	Eukaryotic translation initiation factor 3 subunit 7
gene-LOC118278787	LOC118278787	32 kDa beta-galactoside-binding lectin-like, transcript variant X1	0.465	-1.10379	0	0	yes	down	3281.98	3131.15	3420.56	2917.68	2851.1	2914.36	3277.9	2894.38	GO:003024	MF:carbohydrate binding;	K10091	LGALS4	------	------	ENOG4111EA0	S:Function unknown	XP_022818773.1	galectin-4-like [Spodoptera litura]	sp|Q29058|LEG4_PIG;	Galectin-4 OS=Sus scrofa OX=9823 GN=LGALS4 PE=2 SV=1;	PF00337.23	Gal-bind_lectin	Galactoside-binding lectin
gene-LOC118276301	LOC118276301	40S ribosomal protein S13	0.427	-1.22646	0	0	yes	down	4034.19	4054.03	4349.94	2717.63	2723.01	2814.16	4146.05	2751.6	GO:0006412;GO:0005840;GO:000373	BP:translation;CC:ribosome;MF:structural constituent of ribosome;	K02953	RP-S13e, RPS13	map03010	Ribosome	COG0184	S:Function unknown	NP_001298648.1	40S ribosomal protein S13 [Papilio polytes]	sp|Q962R6|RS13_SPOFR;	40S ribosomal protein S13 OS=Spodoptera frugiperda OX=7108 GN=RpS13 PE=2 SV=3;	PF08069.13;PF00312.23	Ribosomal_S13_N;Ribosomal_S15	Ribosomal S13/S15 N-terminal domain;Ribosomal protein S15
gene-LOC118276042	LOC118276042	protein TANC2-like, transcript variant X1	0.242	-2.04412	0	0	yes	down	38.01	36.56	36.83	13.54	13.94	13.54	37.1333	13.6733	GO:001602	CC:integral component of membrane;	------	------	------	------	COG0666	S:Function unknown	XP_021184120.1	protein TANC2 isoform X1 [Helicoverpa armigera]	sp|Q9HCD6|TANC2_HUMAN;	Protein TANC2 OS=Homo sapiens OX=9606 GN=TANC2 PE=1 SV=3;	PF12796.8;PF13637.7;PF13857.7;PF00023.31;PF12895.8	Ank_2;Ank_4;Ank_5;Ank;ANAPC3	Ankyrin repeats;Ankyrin repeats;Ankyrin repeats;Ankyrin repeat;Anaphase-promoting complex, cyclosome, subunit 3
gene-LOC118280655	LOC118280655	uncharacterized LOC118280655	4.88	2.28692	0	0	yes	up	44.16	43.2	45.8	315.54	336.72	340.9	44.3867	331.053	------	------	------	------	------	------	------	------	------	------	------	------	------	------	------
gene-LOC118274406	LOC118274406	40S ribosomal protein S15-like	0.413	-1.27473	0	0	yes	down	4837.71	4736.59	5186.57	3138.64	3132.81	3192.8	4920.29	3154.75	GO:0006412;GO:0015935;GO:0003735;GO:000372	BP:translation;CC:small ribosomal subunit;MF:structural constituent of ribosome;MF:RNA binding;	K02958	RP-S15e, RPS15	map03010	Ribosome	COG0185	J:Translation, ribosomal structure and biogenesis	NP_001298362.1	40S ribosomal protein S15 [Papilio polytes]	sp|Q945U1|RS15_ELAOL;	40S ribosomal protein S15 OS=Elaeis oleifera OX=80265 GN=RPS15 PE=2 SV=1;	PF00203.22	Ribosomal_S19	Ribosomal protein S19
gene-LOC118271228	LOC118271228	40S ribosomal protein S3	0.454	-1.13848	0	0	yes	down	2734.9	2766.15	2913.05	1930.1	1963.19	2015.98	2804.7	1969.76	GO:0006412;GO:0015935;GO:0003735;GO:000372	BP:translation;CC:small ribosomal subunit;MF:structural constituent of ribosome;MF:RNA binding;	K02985	RP-S3e, RPS3	map03010;map05130;map05132	Ribosome;Pathogenic Escherichia coli infection;Salmonella infection	COG0092	J:Translation, ribosomal structure and biogenesis	XP_022823680.1	40S ribosomal protein S3 [Spodoptera litura]	sp|P48153|RS3_MANSE;	40S ribosomal protein S3 OS=Manduca sexta OX=7130 GN=RpS3 PE=2 SV=1;	PF00189.21;PF07650.18	Ribosomal_S3_C;KH_2	Ribosomal protein S3, C-terminal domain;KH domain
gene-LOC118270300	LOC118270300	attacin-A-like	0.303	-1.72182	0	0	yes	down	1284.9	1299.16	1396.47	627.48	630.12	611.91	1326.84	623.17	GO:0045087;GO:0019731;GO:000561	BP:innate immune response;BP:antibacterial humoral response;CC:extracellular space;	------	------	------	------	ENOG410ZBQ8	S:Function unknown	XP_022827499.1	attacin-A-like [Spodoptera litura]	sp|P50725|ATTA_TRINI;	Attacin-A OS=Trichoplusia ni OX=7111 PE=3 SV=1;	PF03769.16;PF03768.16	Attacin_C;Attacin_N	Attacin, C-terminal region;Attacin, N-terminal region
gene-LOC118280629	LOC118280629	tubulin alpha chain	0.363	-1.46151	0	0	yes	down	3495.54	3531.22	3735.09	2053.95	1992.56	1975.97	3587.28	2007.49	GO:0007017;GO:0005737;GO:0005874;GO:0003924;GO:0005200;GO:000552	BP:microtubule-based process;CC:cytoplasm;CC:microtubule;MF:GTPase activity;MF:structural constituent of cytoskeleton;MF:GTP binding;	K07374	TUBA	map04540;map05010;map05016;map05130;map04530;map04210;map04145	Gap junction;Alzheimer disease;Huntington disease;Pathogenic Escherichia coli infection;Tight junction;Apoptosis;Phagosome	COG5023	S:Function unknown	XP_021185211.1	tubulin alpha chain [Helicoverpa armigera]	sp|P52273|TBA_BOMMO;	Tubulin alpha chain OS=Bombyx mori OX=7091 PE=2 SV=1;	PF00091.26;PF03953.18;PF14881.7	Tubulin;Tubulin_C;Tubulin_3	Tubulin/FtsZ family, GTPase domain;Tubulin C-terminal domain;Tubulin domain
gene-LOC118270301	LOC118270301	attacin-A-like	0.324	-1.6242	0	0	yes	down	1314.61	1321.74	1406.6	698.9	674.94	651.96	1347.65	675.267	GO:0045087;GO:0019731;GO:000561	BP:innate immune response;BP:antibacterial humoral response;CC:extracellular space;	------	------	------	------	ENOG410ZBQ8	S:Function unknown	XP_022827499.1	attacin-A-like [Spodoptera litura]	sp|P50725|ATTA_TRINI;	Attacin-A OS=Trichoplusia ni OX=7111 PE=3 SV=1;	PF03769.16;PF03768.16	Attacin_C;Attacin_N	Attacin, C-terminal region;Attacin, N-terminal region
gene-LOC118270302	LOC118270302	attacin-A-like	0.317	-1.65699	0	0	yes	down	1523.81	1526.28	1634.5	775.34	761.77	738.54	1561.53	758.55	GO:0045087;GO:0019731;GO:000561	BP:innate immune response;BP:antibacterial humoral response;CC:extracellular space;	------	------	------	------	ENOG410ZBQ8	S:Function unknown	XP_022827499.1	attacin-A-like [Spodoptera litura]	sp|P50725|ATTA_TRINI;	Attacin-A OS=Trichoplusia ni OX=7111 PE=3 SV=1;	PF03769.16;PF03768.16	Attacin_C;Attacin_N	Attacin, C-terminal region;Attacin, N-terminal region
gene-LOC118262797	LOC118262797	60S ribosomal protein L5	0.486	-1.04038	0	0	yes	down	3611.25	3523.84	3732.57	2715.62	2691.72	2746.96	3622.55	2718.1	GO:0006412;GO:0005737;GO:0005840;GO:0005634;GO:0008097;GO:000373	BP:translation;CC:cytoplasm;CC:ribosome;CC:nucleus;MF:5S rRNA binding;MF:structural constituent of ribosome;	K02932	RP-L5e, RPL5	map03010	Ribosome	COG0256	J:Translation, ribosomal structure and biogenesis	XP_022825463.1	60S ribosomal protein L5 [Spodoptera litura]	sp|O76190|RL5_BOMMO;	60S ribosomal protein L5 OS=Bombyx mori OX=7091 GN=RpL5 PE=2 SV=1;	PF17144.5;PF14204.7	Ribosomal_L5e;Ribosomal_L18_c	Ribosomal large subunit proteins 60S L5, and 50S L18;Ribosomal L18 C-terminal region
gene-LOC118275919	LOC118275919	40S ribosomal protein S25	0.424	-1.23652	0	0	yes	down	5385.09	5368.66	5822.73	3653.17	3615.18	3708.1	5525.49	3658.82	GO:0005840;GO:000552	CC:ribosome;MF:ATP binding;	K02975	RP-S25e, RPS25	map03010	Ribosome	COG4901;ENOG410XNT9	J:Translation, ribosomal structure and biogenesis;O:Posttranslational modification, protein turnover, chaperones	XP_021186351.1	40S ribosomal protein S25 [Helicoverpa armigera]	sp|Q962Q5|RS25_SPOFR;	40S ribosomal protein S25 OS=Spodoptera frugiperda OX=7108 GN=RpS25 PE=3 SV=1;	PF03297.16	Ribosomal_S25	S25 ribosomal protein
gene-LOC118266933	LOC118266933	uncharacterized LOC118266933	0.342	-1.54967	0	0	yes	down	7167.82	7220.26	7796.55	4004.95	3864.6	3956.28	7394.88	3941.94	------	------	------	------	------	------	------	------	------	------	------	------	------	------	------
gene-LOC118271873	LOC118271873	trinucleotide repeat-containing gene 18 protein-like	0.415	-1.27011	0	0	yes	down	3889.83	3955.39	4072.11	2616.61	2492.36	2532.04	3972.44	2547	------	------	K23573	DSPP	map04512	ECM-receptor interaction	------	------	XP_022822913.1	bypass of stop codon protein 1-like [Spodoptera litura]	------	------	------	------	------
gene-LOC118262857	LOC118262857	nucleoside diphosphate kinase-like	0.415	-1.26764	0	0	yes	down	3961.11	3974.1	4328.69	2630.69	2629.79	2639.27	4087.97	2633.25	GO:0006228;GO:0006241;GO:0006183;GO:0004550;GO:000552	BP:UTP biosynthetic process;BP:CTP biosynthetic process;BP:GTP biosynthetic process;MF:nucleoside diphosphate kinase activity;MF:ATP binding;	K00940	ndk, NME	map00240;map00983;map00230	Pyrimidine metabolism;Drug metabolism - other enzymes;Purine metabolism	COG0105	S:Function unknown	XP_022834296.1	nucleoside diphosphate kinase [Spodoptera litura]	sp|P08879|NDKA_DROME;	Nucleoside diphosphate kinase OS=Drosophila melanogaster OX=7227 GN=awd PE=1 SV=3;	PF00334.20	NDK	Nucleoside diphosphate kinase
gene-LOC118266990	LOC118266990	uncharacterized LOC118266990	6.086	2.60546	0	0	yes	up	50.25	48.48	49.62	458.87	453.76	464.74	49.45	459.123	------	------	------	------	------	------	ENOG41114WR	S:Function unknown	XP_022820070.1	uncharacterized protein LOC111352012 [Spodoptera litura]	------	------	------	------	------
gene-LOC118268445	LOC118268445	40S ribosomal protein S14	0.426	-1.23121	0	0	yes	down	4193.29	4195.39	4464.42	2825.32	2830.06	2833.4	4284.37	2829.59	GO:0006302;GO:0006412;GO:0005634;GO:0005840;GO:0004519;GO:0030145;GO:000373	BP:double-strand break repair;BP:translation;CC:nucleus;CC:ribosome;MF:endonuclease activity;MF:manganese ion binding;MF:structural constituent of ribosome;	K02955	RP-S14e, RPS14	map03010	Ribosome	COG0100	J:Translation, ribosomal structure and biogenesis	XP_022825596.1	40S ribosomal protein S14 [Spodoptera litura]	sp|Q5UAM9|RS14_BOMMO;	40S ribosomal protein S14 OS=Bombyx mori OX=7091 GN=RpS14 PE=2 SV=1;	PF00411.20	Ribosomal_S11	Ribosomal protein S11
gene-LOC118266986	LOC118266986	uncharacterized LOC118266986	4.105	2.03747	0	0	yes	up	91.65	92.25	94.88	594.01	584.02	590.68	92.9267	589.57	------	------	------	------	------	------	------	------	XP_022820075.1	uncharacterized protein LOC111352018 [Spodoptera litura]	------	------	------	------	------
gene-LOC118276058	LOC118276058	60S ribosomal protein L18a	0.449	-1.15413	0	0	yes	down	2504.69	2548.68	2671.54	1785.33	1798.48	1796.9	2574.97	1793.57	GO:0006412;GO:0005840;GO:000373	BP:translation;CC:ribosome;MF:structural constituent of ribosome;	K02882	RP-L18Ae, RPL18A	map03010	Ribosome	COG2157	J:Translation, ribosomal structure and biogenesis	XP_022828006.1	60S ribosomal protein L18a [Spodoptera litura]	sp|Q8WQI7|RL18A_SPOFR;	60S ribosomal protein L18a OS=Spodoptera frugiperda OX=7108 GN=RpL18A PE=2 SV=1;	PF01775.18	Ribosomal_L18A	Ribosomal proteins 50S-L18Ae/60S-L20/60S-L18A
gene-LOC118273128	LOC118273128	60S ribosomal protein L3	0.47	-1.08924	0	0	yes	down	2522.45	2480.35	2633.78	1815.3	1838.9	1881.36	2545.53	1845.19	GO:0006412;GO:0005840;GO:000373	BP:translation;CC:ribosome;MF:structural constituent of ribosome;	K02925	RP-L3e, RPL3	map03010	Ribosome	COG0087	J:Translation, ribosomal structure and biogenesis	AAL62468.1	ribosomal protein L3 [Spodoptera frugiperda]	sp|O16797|RL3_DROME;	60S ribosomal protein L3 OS=Drosophila melanogaster OX=7227 GN=RpL3 PE=1 SV=3;	PF00297.23	Ribosomal_L3	Ribosomal protein L3
gene-LOC118281561	LOC118281561	pyruvate kinase-like, transcript variant X1	0.316	-1.66284	0	0	yes	down	264.85	269.52	285.08	136.3	128.36	132.88	273.15	132.513	------	------	K00873	PK, pyk	map05165;map05203;map00230;map00620;map00010;map04922;map05230;map04930	Human papillomavirus infection;Viral carcinogenesis;Purine metabolism;Pyruvate metabolism;Glycolysis / Gluconeogenesis;Glucagon signaling pathway;Central carbon metabolism in cancer;Type II diabetes mellitus	COG0469	G:Carbohydrate transport and metabolism	XP_022825246.1	pyruvate kinase-like [Spodoptera litura]	sp|O62619|KPYK_DROME;	Pyruvate kinase OS=Drosophila melanogaster OX=7227 GN=PyK PE=2 SV=2;	PF00224.22;PF02887.17	PK;PK_C	Pyruvate kinase, barrel domain;Pyruvate kinase, alpha/beta domain
gene-LOC118268611	LOC118268611	peptidoglycan recognition protein-like	2.71	1.4383	5.87e-305	1.51e-302	yes	up	232.53	234.24	232.66	975.09	970.16	991.12	233.143	978.79	GO:0045087;GO:0009253;GO:0008745;GO:0042834;GO:000827	BP:innate immune response;BP:peptidoglycan catabolic process;MF:N-acetylmuramoyl-L-alanine amidase activity;MF:peptidoglycan binding;MF:zinc ion binding;	K01446	PGRP	------	------	ENOG4111PQD;ENOG4111PAY	M:Cell wall/membrane/envelope biogenesis;O:Posttranslational modification, protein turnover, chaperones	XP_022825445.1	peptidoglycan recognition protein-like [Spodoptera litura]	sp|O76537|PGRP_TRINI;	Peptidoglycan recognition protein OS=Trichoplusia ni OX=7111 GN=PGRP PE=1 SV=1;	PF01510.26	Amidase_2	N-acetylmuramoyl-L-alanine amidase
gene-LOC118274995	LOC118274995	60S ribosomal protein L6-like, transcript variant X2	0.478	-1.06573	7.38e-303	1.86e-300	yes	down	3253.07	3186.76	3396.07	2474.72	2391.71	2394.12	3278.63	2420.18	GO:0006412;GO:0005840;GO:000373	BP:translation;CC:ribosome;MF:structural constituent of ribosome;	K02934	RP-L6e, RPL6	map03010	Ribosome	COG2163	J:Translation, ribosomal structure and biogenesis	XP_022831616.1	60S ribosomal protein L6 [Spodoptera litura]	sp|Q2YGT9|RL6_PIG;	60S ribosomal protein L6 OS=Sus scrofa OX=9823 GN=RPL6 PE=1 SV=3;	PF01159.20;PF03868.16	Ribosomal_L6e;Ribosomal_L6e_N	Ribosomal protein L6e;Ribosomal protein L6, N-terminal domain
gene-AOB78_gp08	COX3	cytochrome c oxidase subunit III	0.418	-1.25985	2.96e-301	7.35e-299	yes	down	3445.18	3351.54	3717.52	2189.89	2281.05	2322.98	3504.75	2264.64	GO:0019646;GO:0016021;GO:0005739;GO:000412	BP:aerobic electron transport chain;CC:integral component of membrane;CC:mitochondrion;MF:cytochrome-c oxidase activity;	K02262	COX3	map00190;map04260;map05012;map05010;map05016;map04714;map04932	Oxidative phosphorylation;Cardiac muscle contraction;Parkinson disease;Alzheimer disease;Huntington disease;Thermogenesis;Non-alcoholic fatty liver disease (NAFLD)	COG1845	C:Energy production and conversion	YP_009164471.1	cytochrome c oxidase subunit III [Spodoptera frugiperda]	sp|P00417|COX3_DROME;	Cytochrome c oxidase subunit 3 OS=Drosophila melanogaster OX=7227 GN=mt:CoIII PE=3 SV=1;	------	------	------
gene-LOC118280314	LOC118280314	40S ribosomal protein S3a	0.494	-1.01821	9.66e-296	2.33e-293	yes	down	4608.66	4606.75	4865.64	3497.46	3583.61	3666.87	4693.68	3582.65	GO:0006412;GO:0022627;GO:000373	BP:translation;CC:cytosolic small ribosomal subunit;MF:structural constituent of ribosome;	K02984	RP-S3Ae, RPS3A	map03010	Ribosome	COG1890	J:Translation, ribosomal structure and biogenesis	XP_022822750.1	40S ribosomal protein S3a [Spodoptera litura]	sp|Q95V35|RS3A_SPOFR;	40S ribosomal protein S3a OS=Spodoptera frugiperda OX=7108 PE=2 SV=1;	PF01015.19	Ribosomal_S3Ae	Ribosomal S3Ae family
gene-LOC118262649	LOC118262649	heterogeneous nuclear ribonucleoprotein A1-like, transcript variant X1	0.423	-1.24214	2.97e-294	7.08e-292	yes	down	534.81	513.37	552.34	356.29	342.16	344.05	533.507	347.5	GO:000372	MF:RNA binding;	------	------	------	------	ENOG4110R6H;ENOG410XP88	S:Function unknown;	XP_022827999.1	heterogeneous nuclear ribonucleoprotein A1-like isoform X1 [Spodoptera litura]	------	------	PF00076.23;PF08777.12	RRM_1;RRM_3	RNA recognition motif.;RNA binding motif
gene-LOC118265881	LOC118265881	ATP synthase subunit alpha, mitochondrial	0.498	-1.00716	3.4e-294	7.98e-292	yes	down	898.35	890.31	930.82	702.91	689.36	691.32	906.493	694.53	GO:0015986;GO:0045261;GO:0005524;GO:004693	BP:ATP synthesis coupled proton transport;CC:proton-transporting ATP synthase complex, catalytic core;MF:ATP binding;MF:proton-transporting ATP synthase activity, rotational mechanism;	K02132	ATPeF1A, ATP5A1, ATP1	map05012;map00190;map05010;map05016;map04714	Parkinson disease;Oxidative phosphorylation;Alzheimer disease;Huntington disease;Thermogenesis	COG0056	C:Energy production and conversion	XP_022836310.1	ATP synthase subunit alpha, mitochondrial [Spodoptera litura]	sp|P35381|ATPA_DROME;	ATP synthase subunit alpha, mitochondrial OS=Drosophila melanogaster OX=7227 GN=blw PE=1 SV=2;	PF00006.26;PF00306.28;PF02874.24	ATP-synt_ab;ATP-synt_ab_C;ATP-synt_ab_N	ATP synthase alpha/beta family, nucleotide-binding domain;ATP synthase alpha/beta chain, C terminal domain;ATP synthase alpha/beta family, beta-barrel domain
gene-LOC118282016	LOC118282016	inorganic pyrophosphatase-like	0.325	-1.62283	6.09e-289	1.41e-286	yes	down	275.77	257.48	260.76	137.63	125.06	134.69	264.67	132.46	GO:0006796;GO:0005737;GO:0000287;GO:000442	BP:phosphate-containing compound metabolic process;CC:cytoplasm;MF:magnesium ion binding;MF:inorganic diphosphatase activity;	K11726	NURF38	map00190	Oxidative phosphorylation	COG0221	C:Energy production and conversion	XP_022835395.1	inorganic pyrophosphatase [Spodoptera litura]	sp|O77460|IPYR_DROME;	Inorganic pyrophosphatase OS=Drosophila melanogaster OX=7227 GN=Nurf-38 PE=1 SV=3;	PF00719.20	Pyrophosphatase	Inorganic pyrophosphatase
gene-LOC118264040	LOC118264040	actin, cytoplasmic A3a, transcript variant X2	0.427	-1.22612	4.35e-287	9.78e-285	yes	down	567.48	591.16	598.78	387.27	378.09	391.2	585.807	385.52	GO:0005737;GO:0005856;GO:000552	CC:cytoplasm;CC:cytoskeleton;MF:ATP binding;	K05692	ACTB_G1	map05164;map04390;map04391;map04015;map04210;map05135;map04810;map04921;map05131;map05130;map05132;map05225;map04145;map04745;map05110;map05205;map04510;map05418;map05416;map05414;map05412;map04530;map05410;map04971;map04919;map04714;map04670;map05100;map04520;map04611	Influenza A;Hippo signaling pathway;Hippo signaling pathway - fly;Rap1 signaling pathway;Apoptosis;Yersinia infection;Regulation of actin cytoskeleton;Oxytocin signaling pathway;Shigellosis;Pathogenic Escherichia coli infection;Salmonella infection;Hepatocellular carcinoma;Phagosome;Phototransduction - fly;Vibrio cholerae infection;Proteoglycans in cancer;Focal adhesion;Fluid shear stress and ath…	COG5277	S:Function unknown	NP_001298591.1	actin-5C [Papilio polytes]	sp|Q25010|ACT3A_HELAM;	Actin, cytoplasmic A3a OS=Helicoverpa armigera OX=29058 GN=actA3a PE=2 SV=1;	PF00022.20	Actin	Actin
gene-LOC118268701	LOC118268701	S-adenosylmethionine synthase-like, transcript variant X2	0.376	-1.41145	7.65e-287	1.7e-284	yes	down	201.49	197.94	205.59	121.91	109.42	118.9	201.673	116.743	------	------	K00789	metK	map00270	Cysteine and methionine metabolism	COG0192	H:Coenzyme transport and metabolism	XP_022825036.1	S-adenosylmethionine synthase isoform X2 [Spodoptera litura]	sp|P40320|METK_DROME;	S-adenosylmethionine synthase OS=Drosophila melanogaster OX=7227 GN=Sam-S PE=2 SV=2;	PF02773.17;PF02772.17;PF00438.21	S-AdoMet_synt_C;S-AdoMet_synt_M;S-AdoMet_synt_N	S-adenosylmethionine synthetase, C-terminal domain;S-adenosylmethionine synthetase, central domain;S-adenosylmethionine synthetase, N-terminal domain
gene-LOC118279073	LOC118279073	actin, muscle	0.428	-1.22588	1.25e-279	2.71e-277	yes	down	650.28	637.91	677.62	448.97	419.73	426.71	655.27	431.803	GO:0000281;GO:0005737;GO:0005856;GO:0015629;GO:000552	BP:mitotic cytokinesis;CC:cytoplasm;CC:cytoskeleton;CC:actin cytoskeleton;MF:ATP binding;	K05692	ACTB_G1	map05164;map04390;map04391;map04015;map04210;map05135;map04810;map04921;map05131;map05130;map05132;map05225;map04145;map04745;map05110;map05205;map04510;map05418;map05416;map05414;map05412;map04530;map05410;map04971;map04919;map04714;map04670;map05100;map04520;map04611	Influenza A;Hippo signaling pathway;Hippo signaling pathway - fly;Rap1 signaling pathway;Apoptosis;Yersinia infection;Regulation of actin cytoskeleton;Oxytocin signaling pathway;Shigellosis;Pathogenic Escherichia coli infection;Salmonella infection;Hepatocellular carcinoma;Phagosome;Phototransduction - fly;Vibrio cholerae infection;Proteoglycans in cancer;Focal adhesion;Fluid shear stress and ath…	COG5277	K:Transcription	GBP45870.1	Actin, muscle [Eumeta japonica]	sp|P49871|ACT_MANSE;	Actin, muscle OS=Manduca sexta OX=7130 PE=2 SV=1;	PF00022.20	Actin	Actin
gene-LOC118269058	LOC118269058	6-phosphofructo-2-kinase/fructose-2,6-bisphosphatase-like, transcript variant X1	0.391	-1.35523	7.25e-279	1.54e-276	yes	down	231.24	235.37	244.25	145.57	136.75	145.88	236.953	142.733	GO:0006000;GO:0006003;GO:0003873;GO:000552	BP:fructose metabolic process;BP:fructose 2,6-bisphosphate metabolic process;MF:6-phosphofructo-2-kinase activity;MF:ATP binding;	K19029	PFKFB2	map04919;map00051;map04152	Thyroid hormone signaling pathway;Fructose and mannose metabolism;AMPK signaling pathway	COG0406	G:Carbohydrate transport and metabolism	XP_022837852.1	6-phosphofructo-2-kinase/fructose-2,6-bisphosphatase isoform X1 [Spodoptera litura]	sp|Q91309|F26_LITCT;	6-phosphofructo-2-kinase/fructose-2,6-bisphosphatase OS=Lithobates catesbeiana OX=8400 PE=2 SV=1;	PF01591.19;PF00300.23;PF13671.7	6PF2K;His_Phos_1;AAA_33	6-phosphofructo-2-kinase;Histidine phosphatase superfamily;AAA domain
gene-LOC118281662	LOC118281662	glycerol-3-phosphate dehydrogenase	0.475	-1.07448	4.6e-275	9.68e-273	yes	down	1334.45	1327.1	1403.74	1014.06	981.99	980.17	1355.1	992.073	GO:0004367;GO:0005975;GO:0009331;GO:0046168;GO:0051287;GO:0030246;GO:0005576;GO:0004553;GO:0042803	MF:glycerol-3-phosphate dehydrogenase [NAD+] activity;BP:carbohydrate metabolic process;CC:glycerol-3-phosphate dehydrogenase complex;BP:glycerol-3-phosphate catabolic process;MF:NAD binding;MF:carbohydrate binding;CC:extracellular region;MF:hydrolase activity, hydrolyzing O-glycosyl compounds;MF:protein homodimerization activity	K00057	gpsA	map00564	Glycerophospholipid metabolism	COG0240	G:Carbohydrate transport and metabolism	PRD33549.1	Glycerol-3-phosphate dehydrogenase [Trichonephila clavipes]	sp|Q834C1|GPDA_ENTFA	Glycerol-3-phosphate dehydrogenase [NAD(P)+] OS=Enterococcus faecalis (strain ATCC 700802 / V583) OX=226185 GN=gpsA PE=3 SV=1	PF01210.24;PF07479.15;PF03446.16	NAD_Gly3P_dh_N;NAD_Gly3P_dh_C;NAD_binding_2	NAD-dependent glycerol-3-phosphate dehydrogenase N-terminus;NAD-dependent glycerol-3-phosphate dehydrogenase C-terminus;NAD binding domain of 6-phosphogluconate dehydrogenase
gene-LOC118276057	LOC118276057	juvenile hormone epoxide hydrolase-like	2.171	1.11854	6.5e-275	1.35e-272	yes	up	134.34	122.49	124.78	463.21	449.12	447.26	127.203	453.197	GO:0019439;GO:0016021;GO:0005789;GO:003396	BP:aromatic compound catabolic process;CC:integral component of membrane;CC:endoplasmic reticulum membrane;MF:cis-stilbene-oxide hydrolase activity;	K10719	JHEH	map00981	Insect hormone biosynthesis	COG0596;COG0386	L:Replication, recombination and repair;O:Posttranslational modification, protein turnover, chaperones	XP_022828204.1	juvenile hormone epoxide hydrolase-like [Spodoptera litura]	sp|Q25489|HYEP_MANSE;	Juvenile hormone epoxide hydrolase OS=Manduca sexta OX=7130 PE=1 SV=1;	PF06441.13;PF00561.21;PF12697.8	EHN;Abhydrolase_1;Abhydrolase_6	Epoxide hydrolase N terminus;alpha/beta hydrolase fold;Alpha/beta hydrolase family
gene-LOC118280747	LOC118280747	protein lethal(2)essential for life-like	57.421	5.84351	3.28e-274	6.73e-272	yes	up	3.29	2.22	1.43	204.67	205.9	214.39	2.31333	208.32	GO:0016021;GO:004687	CC:integral component of membrane;MF:metal ion binding;	K09542	CRYAB	map04213;map04141	Longevity regulating pathway - multiple species;Protein processing in endoplasmic reticulum	ENOG410YERS	O:Posttranslational modification, protein turnover, chaperones	XP_022837106.1	protein lethal(2)essential for life-like [Spodoptera litura]	sp|P82147|L2EFL_DROME;	Protein letha;	PF00011.22;PF00525.19	HSP20;Crystallin	Hsp20/alpha crystallin family;Alpha crystallin A chain, N terminal
gene-LOC118274213	LOC118274213	60S ribosomal protein L17	0.463	-1.11207	3.55e-274	7.19e-272	yes	down	3331.83	3402.03	3614.6	2497.51	2449.03	2475.53	3449.49	2474.02	GO:0006412;GO:0015934;GO:000373	BP:translation;CC:large ribosomal subunit;MF:structural constituent of ribosome;	K02880	RP-L17e, RPL17	map03010	Ribosome	COG0091	J:Translation, ribosomal structure and biogenesis	CAB3244830.1	unnamed protein product [Arctia plantaginis]	sp|Q5MGD1|RL17_LONON;	60S ribosomal protein L17 OS=Lonomia obliqua OX=304329 GN=RpL17 PE=2 SV=1;	PF00237.20	Ribosomal_L22	Ribosomal protein L22p/L17e
gene-LOC118263060	LOC118263060	enolase-phosphatase E1-like, transcript variant X1	2.205	1.1405	4.39e-274	8.79e-272	yes	up	42.95	41.11	40.22	141.17	142.39	142.56	41.4267	142.04	GO:001602	CC:integral component of membrane;	------	------	------	------	COG5640;ENOG4111AAM	O:Posttranslational modification, protein turnover, chaperones;S:Function unknown	XP_022829730.1	enolase-phosphatase E1-like isoform X1 [Spodoptera litura]	------	------	PF01390.21;PF05887.12	SEA;Trypan_PARP	SEA domain;Procyclic acidic repetitive protein
gene-LOC118264952	LOC118264952	acyl-CoA Delta(11) desaturase-like, transcript variant X1	0.426	-1.23019	2.42e-273	4.78e-271	yes	down	256.96	250.32	268.42	169.32	163.22	176.02	258.567	169.52	GO:0006633;GO:0016021;GO:0016717;GO:000476	BP:fatty acid biosynthetic process;CC:integral component of membrane;MF:oxidoreductase activity, acting on paired donors, with oxidation of a pair of donors resulting in the reduction of molecular oxygen to two molecules of water;MF:stearoyl-CoA 9-desaturase activity;	K00507	SCD, desC	map04152;map01040;map03320;map04212	AMPK signaling pathway;Biosynthesis of unsaturated fatty acids;PPAR signaling pathway;Longevity regulating pathway - worm	COG1398	I:Lipid transport and metabolism	XP_022814265.1	acyl-CoA Delta(11) desaturase-like [Spodoptera litura]	sp|O44390|ACO11_TRINI;	Acyl-CoA Delt;	PF00487.25	FA_desaturase	Fatty acid desaturase
gene-LOC118271317	LOC118271317	40S ribosomal protein S16, transcript variant X1	0.43	-1.21608	6.66e-271	1.3e-268	yes	down	3701.18	3790.89	4117.43	2551.76	2573.69	2623.86	3869.83	2583.1	GO:0006412;GO:0005840;GO:000373	BP:translation;CC:ribosome;MF:structural constituent of ribosome;	K02960	RP-S16e, RPS16	map03010	Ribosome	COG0103	J:Translation, ribosomal structure and biogenesis	XP_021187434.1	40S ribosomal protein S16 isoform X1 [Helicoverpa armigera]	sp|Q95V31|RS16_SPOFR;	40S ribosomal protein S16 OS=Spodoptera frugiperda OX=7108 GN=RpS16 PE=2 SV=1;	PF00380.20	Ribosomal_S9	Ribosomal protein S9/S16
gene-LOC118276497	LOC118276497	uncharacterized LOC118276497, transcript variant X1	0.444	-1.17137	6.01e-270	1.16e-267	yes	down	2834.71	2791.65	3059.63	1964.97	1994.02	2031.05	2895.33	1996.68	GO:0006412;GO:0005840;GO:000373	BP:translation;CC:ribosome;MF:structural constituent of ribosome;	K02983	RP-S30e, RPS30	map03010	Ribosome	ENOG41123KC	J:Translation, ribosomal structure and biogenesis	AAK92197.1	ribosomal protein S30 [Spodoptera frugiperda]	sp|P62866|RS30_BOVIN;	40S ribosomal protein S30 OS=Bos taurus OX=9913 GN=FAU PE=3 SV=1;	PF04758.15	Ribosomal_S30	Ribosomal protein S30
gene-LOC118269470	LOC118269470	enolase-like, transcript variant X1	0.471	-1.08481	6.88e-269	1.31e-266	yes	down	328.21	321.51	326.16	235.49	236.15	237.19	325.293	236.277	GO:0006096;GO:0000015;GO:0000287;GO:000463	BP:glycolytic process;CC:phosphopyruvate hydratase complex;MF:magnesium ion binding;MF:phosphopyruvate hydratase activity;	K01689	ENO, eno	map03018;map00010;map04066	RNA degradation;Glycolysis / Gluconeogenesis;HIF-1 signaling pathway	COG0148	G:Carbohydrate transport and metabolism	XP_022814101.1	enolase isoform X1 [Spodoptera litura]	sp|P15007|ENO_DROME;	Enolase OS=Drosophila melanogaster OX=7227 GN=Eno PE=1 SV=2;	PF00113.23;PF03952.17;PF13378.7;PF07476.12	Enolase_C;Enolase_N;MR_MLE_C;MAAL_C	Enolase, C-terminal TIM barrel domain;Enolase, N-terminal domain;Enolase C-terminal domain-like;Methylaspartate ammonia-lyase C-terminus
gene-LOC118269848	LOC118269848	anionic antimicrobial peptide 2-like	0.421	-1.24947	1.66e-268	3.13e-266	yes	down	8692.71	8459.73	9542.06	5712.14	5780.61	6015.82	8898.17	5836.19	------	------	------	------	------	------	ENOG4110S60	S:Function unknown	XP_022826185.1	anionic antimicrobial peptide 2-like [Spodoptera litura]	sp|P85216|AP2_GALME;	Anionic antimicrobial peptide 2 OS=Galleria mellonella OX=7137 PE=1 SV=1;	------	------	------
gene-LOC118275859	LOC118275859	uncharacterized LOC118275859	0.334	-1.58415	1.04e-267	1.93e-265	yes	down	1124.81	1134.64	1237.06	614.91	605.01	590.31	1165.5	603.41	------	------	------	------	------	------	------	------	XP_022817844.1	uncharacterized protein LOC111350470 [Spodoptera litura]	------	------	------	------	------
gene-LOC118277579	LOC118277579	40S ribosomal protein S20-like	0.45	-1.15048	3.75e-264	6.91e-262	yes	down	3905.74	4034.09	4300.4	2877.6	2822.91	2879.19	4080.08	2859.9	GO:0006888;GO:0006412;GO:0005737;GO:0015935;GO:000373	BP:ER to Golgi vesicle-mediated transport;BP:translation;CC:cytoplasm;CC:small ribosomal subunit;MF:structural constituent of ribosome;	K02969	RP-S20e, RPS20	map03010	Ribosome	COG0051	J:Translation, ribosomal structure and biogenesis	XP_022818679.1	40S ribosomal protein S20 [Spodoptera litura]	sp|P55828|RS20_DROME;	40S ribosomal protein S20 OS=Drosophila melanogaster OX=7227 GN=RpS20 PE=1 SV=1;	PF00338.23	Ribosomal_S10	Ribosomal protein S10p/S20e
gene-LOC118265614	LOC118265614	ubiquitin-60S ribosomal protein L40	0.471	-1.08503	1.33e-261	2.4e-259	yes	down	2076.99	2045.15	2213.18	1547.04	1513.07	1561.99	2111.77	1540.7	GO:0006412;GO:0005840;GO:000373	BP:translation;CC:ribosome;MF:structural constituent of ribosome;	K02927	RP-L40e, RPL40	map03010	Ribosome	COG1552	J:Translation, ribosomal structure and biogenesis	XP_021183635.1	ubiquitin-60S ribosomal protein L40 [Helicoverpa armigera]	sp|P18101|RL40_DROME;	Ubiquitin-60S ribosomal protein L40 OS=Drosophila melanogaster OX=7227 GN=RpL40 PE=1 SV=2;	PF00240.24;PF01020.18;PF11976.9;PF14560.7	ubiquitin;Ribosomal_L40e;Rad60-SLD;Ubiquitin_2	Ubiquitin family;Ribosomal L40e family;Ubiquitin-2 like Rad60 SUMO-like;Ubiquitin-like domain
gene-LOC118263700	LOC118263700	60S ribosomal protein L21-like	0.482	-1.05241	2.99e-259	5.34e-257	yes	down	3262	3328.46	3497.88	2454.43	2509.32	2579.46	3362.78	2514.4	GO:0006412;GO:0005840;GO:000373	BP:translation;CC:ribosome;MF:structural constituent of ribosome;	K02889	RP-L21e, RPL21	map03010	Ribosome	COG2139	J:Translation, ribosomal structure and biogenesis	XP_022829639.1	60S ribosomal protein L21 [Spodoptera litura]	sp|P46778|RL21_HUMAN;	60S ribosomal protein L21 OS=Homo sapiens OX=9606 GN=RPL21 PE=1 SV=2;	PF01157.19	Ribosomal_L21e	Ribosomal protein L21e
gene-LOC118277177	LOC118277177	uncharacterized LOC118277177	0.288	-1.79385	3.2e-256	5.64e-254	yes	down	407.29	425.83	429.58	193.64	193.77	190.82	420.9	192.743	------	------	------	------	------	------	ENOG410Z9F4;ENOG410Y5FW	S:Function unknown;	XP_022834179.1	uncharacterized protein LOC111361950 isoform X1 [Spodoptera litura]	------	------	PF15868.6	MBF2	Transcription activator MBF2
gene-LOC118265952	LOC118265952	40S ribosomal protein S9, transcript variant X1	0.449	-1.15645	3.58e-250	6.12e-248	yes	down	3914.26	4006.66	4231.33	2682.03	2849.78	2925.75	4050.75	2819.19	GO:0006412;GO:0015935;GO:0003735;GO:001984	BP:translation;CC:small ribosomal subunit;MF:structural constituent of ribosome;MF:rRNA binding;	K02997	RP-S9e, RPS9	map03010	Ribosome	COG0522	J:Translation, ribosomal structure and biogenesis	RVE41658.1	hypothetical protein evm_013697 [Chilo suppressalis]	sp|P55935|RS9_DROME;	40S ribosomal protein S9 OS=Drosophila melanogaster OX=7227 GN=RpS9 PE=1 SV=2;	PF01479.26;PF00163.20	S4;Ribosomal_S4	S4 domain;Ribosomal protein S4/S9 N-terminal domain
gene-LOC118266188	LOC118266188	-	0.435	-1.20084	3.57e-249	6.05e-247	yes	down	1461.04	1314.82	1438.39	945.55	897.01	972.96	1404.75	938.507	GO:000662	BP:lipid metabolic process;	K01052	LIPA	map04979;map04142;map00100	Cholesterol metabolism;Lysosome;Steroid biosynthesis	COG0596	K:Transcription	XP_022818006.1	uncharacterized protein LOC111350604 [Spodoptera litura]	sp|O46108|LIP3_DROME;	Lipase 3 OS=Drosophila melanogaster OX=7227 GN=Lip3 PE=2 SV=1;	------	------	------
gene-LOC118274673	LOC118274673	apolipoprotein D-like	0.486	-1.0414	2.5e-239	4.06e-237	yes	down	255.67	255.63	259.66	192.14	191.17	196.04	256.987	193.117	GO:003140	MF:pigment binding;	------	------	------	------	COG3040	Q:Secondary metabolites biosynthesis, transport and catabolism	XP_022831960.1	apolipoprotein D-like [Spodoptera litura]	sp|P05090|APOD_HUMAN;	Apolipoprotein D OS=Homo sapiens OX=9606 GN=APOD PE=1 SV=1;	PF00061.24;PF08212.13	Lipocalin;Lipocalin_2	Lipocalin / cytosolic fatty-acid binding protein family;Lipocalin-like domain
gene-LOC118277410	LOC118277410	uncharacterized LOC118277410, transcript variant X1	0.426	-1.23124	2.55e-237	4.1e-235	yes	down	992.68	999.55	1051.94	760.6	746.47	736.54	1014.72	747.87	------	------	------	------	------	------	ENOG411194Z	S:Function unknown	XP_022822224.1	uncharacterized protein LOC111353422 isoform X1 [Spodoptera litura]	------	------	------	------	------
gene-LOC118264375	LOC118264375	C-type mannose receptor 2-like	0.379	-1.39904	1.13e-234	1.71e-232	yes	down	196.54	203.02	214.04	117.72	122.32	118.23	204.533	119.423	GO:003024	MF:carbohydrate binding;	------	------	------	------	ENOG410XPJ1;ENOG410XRS3;ENOG410ZPTE;ENOG410XNWT;ENOG410ZRYS	S:Function unknown;U:Intracellular trafficking, secretion, and vesicular transport;S:Function unknown;S:Function unknown;S:Function unknown	XP_022830649.1	C-type mannose receptor 2-like isoform X1 [Spodoptera litura]	sp|P26305|LPSBP_PERAM;	Hemolymph lipopolysaccharide-binding protein OS=Periplaneta americana OX=6978 PE=1 SV=1;	PF00059.22	Lectin_C	Lectin C-type domain
gene-LOC118262163	LOC118262163	protein transport protein Sec61 subunit alpha	0.443	-1.17514	4.02e-234	6.06e-232	yes	down	304.94	304.4	317.3	221.07	214.93	211.26	308.88	215.753	GO:0015031;GO:001602	BP:protein transport;CC:integral component of membrane;	K10956	SEC61A	map04145;map03060;map04141;map05110	Phagosome;Protein export;Protein processing in endoplasmic reticulum;Vibrio cholerae infection	COG0201	U:Intracellular trafficking, secretion, and vesicular transport	XP_022816065.1	protein transport protein Sec61 subunit alpha [Spodoptera litura]	sp|Q2KHX4|S61A2_BOVIN;	Protein transport protein Sec61 subunit alpha isoform 2 OS=Bos taurus OX=9913 GN=SEC61A2 PE=2 SV=3;	PF00344.21;PF10559.10	SecY;Plug_translocon	SecY translocase;Plug domain of Sec61p
gene-LOC118276061	LOC118276061	lysosomal aspartic protease-like, transcript variant X1	0.472	-1.08358	2.78e-230	4.11e-228	yes	down	1099.19	1056.54	1049.05	803.44	729.96	800.2	1068.26	777.867	GO:000419	MF:aspartic-type endopeptidase activity;	K01379	CTSD	map05152;map04142;map04071;map04210;map04915;map04140	Tuberculosis;Lysosome;Sphingolipid signaling pathway;Apoptosis;Estrogen signaling pathway;Autophagy - animal	ENOG410XNV7	O:Posttranslational modification, protein turnover, chaperones	ARE67826.1	cathepsin D [Spodoptera exigua]	sp|Q03168|ASPP_AEDAE;	Lysosomal aspartic protease OS=Aedes aegypti OX=7159 GN=AAEL006169 PE=1 SV=2;	PF00026.24;PF14543.7;PF07966.13;PF14541.7	Asp;TAXi_N;A1_Propeptide;TAXi_C	Eukaryotic aspartyl protease;Xylanase inhibitor N-terminal;A1 Propeptide;Xylanase inhibitor C-terminal
gene-LOC118272318	LOC118272318	ATP synthase subunit d, mitochondrial-like	0.369	-1.43733	2.59e-228	3.79e-226	yes	down	457.25	466.98	489.2	266.74	264.07	277.19	471.143	269.333	GO:0015986;GO:0000276;GO:001507	BP:ATP synthesis coupled proton transport;CC:mitochondrial proton-transporting ATP synthase complex, coupling factor;MF:hydrogen ion transmembrane transporter activity;	K02138	ATPeF0D, ATP5H, ATP7	map05012;map00190;map05010;map05016;map04714	Parkinson disease;Oxidative phosphorylation;Alzheimer disease;Huntington disease;Thermogenesis	ENOG4111IHJ	S:Function unknown	XP_022830367.1	ATP synthase subunit d, mitochondrial [Spodoptera litura]	sp|Q24251|ATP5H_DROME;	ATP synthase subunit d, mitochondrial OS=Drosophila melanogaster OX=7227 GN=ATPsynD PE=2 SV=2;	PF05873.13	Mt_ATP-synt_D	ATP synthase D chain, mitochondrial
gene-LOC118268182	LOC118268182	ATP synthase subunit beta, mitochondrial	0.476	-1.07101	6.75e-228	9.81e-226	yes	down	538.29	551.14	569.24	413.91	401.15	401.71	552.89	405.59	GO:0015986;GO:0045261;GO:0005524;GO:004693	BP:ATP synthesis coupled proton transport;CC:proton-transporting ATP synthase complex, catalytic core;MF:ATP binding;MF:proton-transporting ATP synthase activity, rotational mechanism;	K02133	ATPeF1B, ATP5B, ATP2	map05012;map00190;map05010;map05016;map04714	Parkinson disease;Oxidative phosphorylation;Alzheimer disease;Huntington disease;Thermogenesis	COG0055;COG1499	C:Energy production and conversion;J:Translation, ribosomal structure and biogenesis	XP_026737421.1	ATP synthase subunit beta, mitochondrial-like [Trichoplusia ni]	sp|Q05825|ATPB_DROME;	ATP synthase subunit beta, mitochondrial OS=Drosophila melanogaster OX=7227 GN=ATPsynbeta PE=1 SV=3;	PF00006.26;PF02874.24	ATP-synt_ab;ATP-synt_ab_N	ATP synthase alpha/beta family, nucleotide-binding domain;ATP synthase alpha/beta family, beta-barrel domain
gene-LOC118268821	LOC118268821	protein henna-like	0.198	-2.33336	2.24e-226	3.23e-224	yes	down	51.53	46.87	51.54	15.4	15.69	14.69	49.98	15.26	GO:0006559;GO:0005506;GO:000450	BP:L-phenylalanine catabolic process;MF:iron ion binding;MF:phenylalanine 4-monooxygenase activity;	K00500	phhA, PAH	map00400;map00360;map00790	Phenylalanine, tyrosine and tryptophan biosynthesis;Phenylalanine metabolism;Folate biosynthesis	COG3186	S:Function unknown	XP_022832697.1	protein henna isoform X1 [Spodoptera litura]	sp|P17276|PH4H_DROME;	Protein henna OS=Drosophila melanogaster OX=7227 GN=Hn PE=2 SV=3;	PF00351.22;PF01842.26	Biopterin_H;ACT	Biopterin-dependent aromatic amino acid hydroxylase;ACT domain
gene-LOC118273729	LOC118273729	DNA topoisomerase 1-like, transcript variant X1	2.598	1.37717	3.16e-226	4.52e-224	yes	up	29.25	27.65	29.11	107.71	114.02	116.41	28.67	112.713	GO:0006265;GO:0005694;GO:0003917;GO:000367	BP:DNA topological change;CC:chromosome;MF:DNA topoisomerase type I activity;MF:DNA binding;	K03163	TOP1	------	------	COG3569	L:Replication, recombination and repair	AEM00018.1	topoisomerase 1B [Spodoptera exigua]	sp|P30189|TOP1_DROME;	DNA topoisomerase 1 OS=Drosophila melanogaster OX=7227 GN=Top1 PE=1 SV=1;	PF01028.21;PF02919.16;PF14370.7	Topoisom_I;Topoisom_I_N;Topo_C_assoc	Eukaryotic DNA topoisomerase I, catalytic core;Eukaryotic DNA topoisomerase I, DNA binding fragment;C-terminal topoisomerase domain
gene-LOC118278805	LOC118278805	T-complex protein 1 subunit eta-like, transcript variant X1	0.431	-1.21273	1.34e-221	1.9e-219	yes	down	120.96	117.02	122.01	79.51	77.65	80.41	119.997	79.19	GO:0006457;GO:0005737;GO:0051082;GO:000552	BP:protein folding;CC:cytoplasm;MF:unfolded protein binding;MF:ATP binding;	K09499	CCT7	------	------	COG0459	O:Posttranslational modification, protein turnover, chaperones	XP_022819230.1	T-complex protein 1 subunit eta isoform X1 [Spodoptera litura]	sp|P80313|TCPH_MOUSE;	T-complex protein 1 subunit eta OS=Mus musculus OX=10090 GN=Cct7 PE=1 SV=1;	PF00118.25	Cpn60_TCP1	TCP-1/cpn60 chaperonin family
gene-LOC118267505	LOC118267505	elongation factor 1-gamma-like	0.472	-1.08429	5.02e-221	7.05e-219	yes	down	1682.62	1659.38	1843.54	1259.54	1248.85	1264.62	1728.51	1257.67	GO:000374	MF:translation elongation factor activity;	K03233	EEF1G	map05134	Legionellosis	COG0625;COG0625;COG0625	D:Cell cycle control, cell division, chromosome partitioning;T:Signal transduction mechanisms;Z:Cytoskeleton	AXY94826.1	elongation factor 1 gamma-like protein, partial [Galleria mellonella]	sp|P12261|EF1G_ARTSA;	Elongation factor 1-gamma OS=Artemia salina OX=85549 PE=1 SV=3;	PF00647.20;PF02798.21;PF00043.26;PF13410.7;PF13417.7;PF14497.7	EF1G;GST_N;GST_C;GST_C_2;GST_N_3;GST_C_3	Elongation factor 1 gamma, conserved domain;Glutathione S-transferase, N-terminal domain;Glutathione S-transferase, C-terminal domain;Glutathione S-transferase, C-terminal domain;Glutathione S-transferase, N-terminal domain;Glutathione S-transferase, C-terminal domain
gene-LOC118279861	LOC118279861	proteasome subunit beta type-4-like	0.398	-1.33089	1.35e-220	1.88e-218	yes	down	365.58	359.53	378.18	227.27	228.46	221.71	367.763	225.813	GO:0051603;GO:0005737;GO:0005634;GO:0005839;GO:000429	BP:proteolysis involved in cellular protein catabolic process;CC:cytoplasm;CC:nucleus;CC:proteasome core complex;MF:threonine-type endopeptidase activity;	K02736	PSMB4	map03050	Proteasome	ENOG410YAMA	O:Posttranslational modification, protein turnover, chaperones	XP_022817083.1	proteasome subunit beta type-4 [Spodoptera litura]	sp|P99026|PSB4_MOUSE;	Proteasome subunit beta type-4 OS=Mus musculus OX=10090 GN=Psmb4 PE=1 SV=1;	PF00227.27	Proteasome	Proteasome subunit
gene-LOC118262554	LOC118262554	peroxiredoxin 1-like, transcript variant X1	0.5	-1.00061	1.99e-218	2.69e-216	yes	down	700.62	679.8	716.37	552.19	526.86	534.98	698.93	538.01	GO:0045454;GO:0005623;GO:005192	BP:cell redox homeostasis;CC:cell;MF:peroxiredoxin activity;	K13279	PRDX1	map04146;map05146	Peroxisome;Amoebiasis	COG0450	O:Posttranslational modification, protein turnover, chaperones	PZC76480.1	hypothetical protein B5X24_HaOG204500 [Helicoverpa armigera]	sp|Q9V3P0|PRDX1_DROME;	Peroxiredoxin 1 OS=Drosophila melanogaster OX=7227 GN=Jafrac1 PE=1 SV=1;	PF00578.22;PF10417.10;PF08534.11	AhpC-TSA;1-cysPrx_C;Redoxin	AhpC/TSA family;C-terminal domain of 1-Cys peroxiredoxin;Redoxin
gene-LOC118275538	LOC118275538	neutral and basic amino acid transport protein rBAT-like, transcript variant X1	0.383	-1.38367	6.06e-218	8.15e-216	yes	down	156.98	157.66	159.71	93.99	96.7	88.85	158.117	93.18	GO:0005975;GO:0016021;GO:000382	BP:carbohydrate metabolic process;CC:integral component of membrane;MF:catalytic activity;	K06519	SLC3A2, MDU1, CD98	map04150;map04216;map04974	mTOR signaling pathway;Ferroptosis;Protein digestion and absorption	COG0366	S:Function unknown	XP_022817462.1	uncharacterized protein LOC111350234 isoform X1 [Spodoptera litura]	sp|O16099|MAL2_DROVI;	Maltase 2 OS=Drosophila virilis OX=7244 GN=Mal-B2 PE=3 SV=2;	PF16028.6;PF00128.25	SLC3A2_N;Alpha-amylase	Solute carrier family 3 member 2 N-terminus;Alpha amylase, catalytic domain
gene-LOC118272400	LOC118272400	translocon-associated protein subunit beta-like	0.362	-1.4668	5.66e-217	7.49e-215	yes	down	251.62	237.27	254.5	136.89	141.62	136.42	247.797	138.31	GO:0016021;GO:0005783;GO:000578	CC:integral component of membrane;CC:endoplasmic reticulum;CC:endoplasmic reticulum membrane;	K13250	SSR2	map04141	Protein processing in endoplasmic reticulum	ENOG4111KGI	U:Intracellular trafficking, secretion, and vesicular transport	XP_022822386.1	translocon-associated protein subunit beta [Spodoptera litura]	sp|Q9CPW5|SSRB_MOUSE;	Translocon-associated protein subunit beta OS=Mus musculus OX=10090 GN=Ssr2 PE=1 SV=1;	PF05753.15	TRAP_beta	Translocon-associated protein beta
gene-LOC118272100	LOC118272100	40S ribosomal protein S26	0.493	-1.02034	2.56e-213	3.31e-211	yes	down	3141.31	3162.23	3405.65	2437.75	2483.38	2533.04	3236.4	2484.72	GO:0006412;GO:0005840;GO:000373	BP:translation;CC:ribosome;MF:structural constituent of ribosome;	K02976	RP-S26e, RPS26	map03010	Ribosome	COG4830	J:Translation, ribosomal structure and biogenesis	XP_026741688.1	40S ribosomal protein S26 [Trichoplusia ni]	sp|Q9GT45|RS26_ANOGA;	40S ribosomal protein S26 OS=Anopheles gambiae OX=7165 GN=RpS26 PE=3 SV=2;	PF01283.20	Ribosomal_S26e	Ribosomal protein S26e
gene-LOC118279140	LOC118279140	uncharacterized LOC118279140	0.496	-1.01123	3.95e-213	5.07e-211	yes	down	428.61	410.8	429.93	319.72	321.02	330.46	423.113	323.733	GO:000419	MF:cysteine-type endopeptidase activity;	K07369	MALT1	map05152;map04662;map04660;map05131;map04625;map04064	Tuberculosis;B cell receptor signaling pathway;T cell receptor signaling pathway;Shigellosis;C-type lectin receptor signaling pathway;NF-kappa B signaling pathway	COG4249	S:Function unknown	XP_022837305.1	uncharacterized protein LOC111364613 [Spodoptera litura]	------	------	PF00656.23	Peptidase_C14	Caspase domain
gene-LOC118274680	LOC118274680	protein unc-45 homolog B-like	3.882	1.95671	2.22e-211	2.83e-209	yes	up	9.33	9.07	9.5	54.33	56.07	56.16	9.3	55.52	------	------	K21991	UNC45	------	------	ENOG410XQNT	O:Posttranslational modification, protein turnover, chaperones	XP_022832200.1	protein unc-45 homolog B [Spodoptera litura]	sp|Q6DGE9|UN45B_DANRE;	Protein unc-45 homolog B OS=Danio rerio OX=7955 GN=unc45b PE=1 SV=2;	PF11701.9;PF00515.29;PF07719.18;PF13424.7;PF13181.7;PF13414.7;PF13432.7;PF10508.10	UNC45-central;TPR_1;TPR_2;TPR_12;TPR_8;TPR_11;TPR_16;Proteasom_PSMB	Myosin-binding striated muscle assembly central;Tetratricopeptide repeat;Tetratricopeptide repeat;Tetratricopeptide repeat;Tetratricopeptide repeat;TPR repeat;Tetratricopeptide repeat;Proteasome non-ATPase 26S subunit
gene-LOC118277631	LOC118277631	stress-associated endoplasmic reticulum protein 2-like, transcript variant X2	0.296	-1.75661	8.79e-211	1.11e-208	yes	down	152.64	150.45	161.77	71.61	69.63	70.3	154.953	70.5133	GO:0016021;GO:000578	CC:integral component of membrane;CC:endoplasmic reticulum;	------	------	------	------	ENOG411221U	U:Intracellular trafficking, secretion, and vesicular transport	XP_013191856.1	PREDICTED: stress-associated endoplasmic reticulum protein 2 [Amyelois transitella]	sp|Q3T073|SERP2_BOVIN;	Stress-associated endoplasmic reticulum protein 2 OS=Bos taurus OX=9913 GN=SERP2 PE=3 SV=1;	PF06624.13	RAMP4	Ribosome associated membrane protein RAMP4
gene-LOC118264484	LOC118264484	uncharacterized LOC118264484	0.428	-1.2235	3.15e-210	3.94e-208	yes	down	108.55	107.16	114.12	72	72.06	73.28	109.943	72.4467	GO:0005975;GO:0005737;GO:000456	BP:carbohydrate metabolic process;CC:cytoplasm;MF:beta-fructofuranosidase activity;	------	------	------	------	COG1621	G:Carbohydrate transport and metabolism	XP_022835470.1	uncharacterized protein LOC111362929 [Spodoptera litura]	sp|F8DVG5|SCR_ZYMMA;	Sucrose-6-phosphate hydrolase OS=Zymomonas mobilis subsp. mobilis;	PF00251.21;PF08244.13	Glyco_hydro_32N;Glyco_hydro_32C	Glycosyl hydrolases family 32 N-terminal domain;Glycosyl hydrolases family 32 C terminal
gene-LOC118274906	LOC118274906	sodium/calcium exchanger regulatory protein 1-like	0.486	-1.04106	1.17e-209	1.46e-207	yes	down	1093.93	1096.26	1160.31	855.82	833.65	832.95	1116.83	840.807	GO:000828	MF:lipid binding;	K08752	FABP3	map03320	PPAR signaling pathway	ENOG4111US8	I:Lipid transport and metabolism	XP_022831694.1	myelin P2 protein [Spodoptera litura]	sp|C4N147|FABP1_DORPE;	Sodium/calcium exchanger regulatory protein 1 OS=Doryteuthis pealeii OX=1051067 PE=1 SV=1;	PF00061.24;PF14651.7	Lipocalin;Lipocalin_7	Lipocalin / cytosolic fatty-acid binding protein family;Lipocalin / cytosolic fatty-acid binding protein family
gene-LOC118281753	LOC118281753	putative uncharacterized protein DDB_G0282133	3.065	1.61572	8.88e-207	1.06e-204	yes	up	13.03	12.63	11.57	58.35	59.09	58.2	12.41	58.5467	------	------	------	------	------	------	ENOG410ZIVR	S:Function unknown	XP_022828231.1	GATA zinc finger domain-containing protein 14-like [Spodoptera litura]	------	------	------	------	------
gene-LOC118272940	LOC118272940	mitochondrial cardiolipin hydrolase-like	2.06	1.04244	1.85e-206	2.2e-204	yes	up	105.26	104.52	108.93	332.45	340.16	336.78	106.237	336.463	------	------	K16862	PLD6	------	------	COG1502	E:Amino acid transport and metabolism	XP_022830436.1	mitochondrial cardiolipin hydrolase-like [Spodoptera litura]	sp|A3KNW0|PLD6_DANRE;	Mitochondrial cardiolipin hydrolase OS=Danio rerio OX=7955 GN=pld6 PE=2 SV=2;	PF13091.7	PLDc_2	PLD-like domain
gene-LOC118272540	LOC118272540	translocon-associated protein subunit alpha-like	0.301	-1.72988	4.79e-206	5.65e-204	yes	down	152.01	142.92	154.61	67.25	66.25	76.29	149.847	69.93	GO:0016021;GO:000578	CC:integral component of membrane;CC:endoplasmic reticulum membrane;	K13249	SSR1	map04141	Protein processing in endoplasmic reticulum	ENOG410XNTM	U:Intracellular trafficking, secretion, and vesicular transport	XP_022830220.1	translocon-associated protein subunit alpha [Spodoptera litura]	sp|Q9CY50|SSRA_MOUSE;	Translocon-associated protein subunit alpha OS=Mus musculus OX=10090 GN=Ssr1 PE=1 SV=1;	PF03896.17	TRAP_alpha	Translocon-associated protein
gene-LOC118269211	LOC118269211	uncharacterized LOC118269211	0.337	-1.56729	1.98e-205	2.32e-203	yes	down	117.61	113.94	119.06	63.55	60.82	57.84	116.87	60.7367	GO:001602	CC:integral component of membrane;	------	------	------	------	ENOG410ZPQS	S:Function unknown	XP_022833104.1	uncharacterized protein LOC111361011 [Spodoptera litura]	------	------	------	------	------
gene-LOC118262426	LOC118262426	cytosolic non-specific dipeptidase-like	0.487	-1.03883	1.45e-204	1.69e-202	yes	down	335.16	332.68	354.92	256.54	254.34	255.79	340.92	255.557	GO:0046872;GO:0016805;GO:000823	MF:metal ion binding;MF:dipeptidase activity;MF:metallopeptidase activity;	K08660	CNDP2	map00340;map00330;map00410	Histidine metabolism;Arginine and proline metabolism;beta-Alanine metabolism	COG0624	E:Amino acid transport and metabolism	XP_022822939.1	cytosolic non-specific dipeptidase [Spodoptera litura]	sp|Q3ZC84|CNDP2_BOVIN;	Cytosolic non-specific dipeptidase OS=Bos taurus OX=9913 GN=CNDP2 PE=2 SV=1;	PF01546.29;PF07687.15	Peptidase_M20;M20_dimer	Peptidase family M20/M25/M40;Peptidase dimerisation domain
gene-LOC118280733	LOC118280733	protein lethal(2)essential for life-like	0.479	-1.06296	2.59e-204	3e-202	yes	down	1565.49	1552.35	1702.74	1194.86	1164.46	1209.4	1606.86	1189.57	GO:004687	MF:metal ion binding;	K09542	CRYAB	map04213;map04141	Longevity regulating pathway - multiple species;Protein processing in endoplasmic reticulum	ENOG410YERS	O:Posttranslational modification, protein turnover, chaperones	XP_022837082.1	protein lethal(2)essential for life-like [Spodoptera litura]	sp|P82147|L2EFL_DROME;	Protein letha;	PF00011.22;PF00525.19	HSP20;Crystallin	Hsp20/alpha crystallin family;Alpha crystallin A chain, N terminal
MSTRG.5703		-	0.455	-1.13608	6.11e-204	7.01e-202	yes	down	857.16	865.88	939.78	624.7	624.73	622.17	887.607	623.867	------	------	------	------	------	------	ENOG41115FG	S:Function unknown	PZC77883.1	hypothetical protein B5X24_HaOG202764 [Helicoverpa armigera]	------	------	------	------	------
gene-LOC118275408	LOC118275408	RNA-binding protein 4.1-like, transcript variant X1	0.385	-1.37792	8.5e-204	9.68e-202	yes	down	173.43	176	182.93	101.31	106.58	104.92	177.453	104.27	GO:000372	MF:RNA binding;	------	------	------	------	ENOG41105PP;ENOG4112AYC	S:Function unknown;	XP_022817722.1	RNA-binding protein 4.1-like isoform X1 [Spodoptera litura]	sp|Q94901|LARK_DROME;	RNA-binding protein lark OS=Drosophila melanogaster OX=7227 GN=lark PE=1 SV=1;	PF00076.23	RRM_1	RNA recognition motif.
gene-LOC118279629	LOC118279629	unconventional myosin-Va-like, transcript variant X1	0.341	-1.55173	1.25e-203	1.42e-201	yes	down	1557.12	1560.15	1843.7	847.43	872.53	841.32	1653.66	853.76	------	------	K10357	MYO5	map05130	Pathogenic Escherichia coli infection	COG5022	F:Nucleotide transport and metabolism	XP_022816864.1	unconventional myosin-Va isoform X1 [Spodoptera litura]	sp|Q9QYF3|MYO5A_RAT;	Unconventional myosin-Va OS=Rattus norvegicus OX=10116 GN=Myo5a PE=1 SV=1;	PF00063.22;PF01843.20;PF00612.28	Myosin_head;DIL;IQ	Myosin head;DIL domain;IQ calmodulin-binding motif
gene-LOC118274462	LOC118274462	dynein light chain 2, cytoplasmic	0.48	-1.05836	9.57e-201	1.08e-198	yes	down	1086.61	1066.03	1172.38	823.19	809.64	825.64	1108.34	819.49	GO:0007017;GO:0005737;GO:0030286;GO:0005874;GO:000377	BP:microtubule-based process;CC:cytoplasm;CC:dynein complex;CC:microtubule;MF:motor activity;	K10418	DYNLL	map04962;map05132	Vasopressin-regulated water reabsorption;Salmonella infection	ENOG4111NK2	S:Function unknown	XP_022832020.1	dynein light chain 2, cytoplasmic isoform X1 [Spodoptera litura]	sp|O96860|DYL2_DROME;	Dynein light chain 2, cytoplasmic OS=Drosophila melanogaster OX=7227 GN=Cdlc2 PE=1 SV=1;	PF01221.19	Dynein_light	Dynein light chain type 1
gene-LOC118270893	LOC118270893	60S ribosomal protein L28	0.496	-1.01069	3.05e-200	3.4e-198	yes	down	3132.36	3200.58	3444.58	2495.49	2506.83	2547.49	3259.17	2516.6	GO:0006412;GO:0005840;GO:000373	BP:translation;CC:ribosome;MF:structural constituent of ribosome;	K02903	RP-L28e, RPL28	map03010	Ribosome	ENOG4111T32	J:Translation, ribosomal structure and biogenesis	Q962T2.1	RecName: Full=60S ribosomal protein L28 [Spodoptera frugiperda]	sp|Q962T2|RL28_SPOFR;	60S ribosomal protein L28 OS=Spodoptera frugiperda OX=7108 GN=RpL28 PE=2 SV=1;	PF01778.18	Ribosomal_L28e	Ribosomal L28e protein family
gene-LOC118279821	LOC118279821	histone H3-like	0.304	-1.7175	9.87e-200	1.09e-197	yes	down	514.55	521.96	589.77	250.2	264.92	252.24	542.093	255.787	GO:0006334;GO:0005634;GO:0042025;GO:0000786;GO:0046982;GO:000367	BP:nucleosome assembly;CC:nucleus;CC:host cell nucleus;CC:nucleosome;MF:protein heterodimerization activity;MF:DNA binding;	K11253	H3	map05034;map05322;map05131;map05202	Alcoholism;Systemic lupus erythematosus;Shigellosis;Transcriptional misregulation in cancer	COG2036	B:Chromatin structure and dynamics	KAE9545611.1	hypothetical protein AGLY_001154 [Aphis glycines]	sp|P84227|H32_BOVIN;	Histone H3.2 OS=Bos taurus OX=9913 PE=1 SV=2;	PF00125.25;PF15511.7;PF15715.6;PF15630.7	Histone;CENP-T_C;PAF;CENP-S	Core histone H2A/H2B/H3/H4;Centromere kinetochore component CENP-T histone fold;PCNA-associated factor histone like domain;CENP-S protein
gene-LOC118274999	LOC118274999	fatty acid synthase-like	0.139	-2.8482	1.06e-199	1.16e-197	yes	down	10.83	10.34	9.58	2.37	2.11	2.05	10.25	2.17667	GO:0009058;GO:0004312;GO:0031177;GO:0016788;GO:001649	BP:biosynthetic process;MF:fatty acid synthase activity;MF:phosphopantetheine binding;MF:hydrolase activity, acting on ester bonds;MF:oxidoreductase activity;	K00665	FASN	map04910;map00061;map04152	Insulin signaling pathway;Fatty acid biosynthesis;AMPK signaling pathway	COG3321	Q:Secondary metabolites biosynthesis, transport and catabolism	XP_022831800.1	fatty acid synthase-like [Spodoptera litura]	sp|P12276|FAS_CHICK;	Fatty acid synthase OS=Gallus gallus OX=9031 GN=FASN PE=1 SV=5;	PF00109.27;PF00698.22;PF08659.11;PF02801.23;PF16197.6;PF00107.27;PF14765.7;PF13602.7;PF00975.21;PF00550.26;PF00108.24;PF00106.26	ketoacyl-synt;Acyl_transf_1;KR;Ketoacyl-synt_C;KAsynt_C_assoc;ADH_zinc_N;PS-DH;ADH_zinc_N_2;Thioesterase;PP-binding;Thiolase_N;adh_short	Beta-ketoacyl synthase, N-terminal domain;Acyl transferase domain;KR domain;Beta-ketoacyl synthase, C-terminal domain;Ketoacyl-synthetase C-terminal extension;Zinc-binding dehydrogenase;Polyketide synthase dehydratase;Zinc-binding dehydrogenase;Thioesterase domain;Phosphopantetheine attachment site;Thiolase, N-terminal domain;short chain dehydrogenase
gene-LOC118272692	LOC118272692	proteasome subunit alpha type-6-like	0.375	-1.41518	5.93e-198	6.45e-196	yes	down	394.04	412.85	423.58	224.14	238.75	250.27	410.157	237.72	GO:0006511;GO:0005737;GO:0019773;GO:0005634;GO:000429	BP:ubiquitin-dependent protein catabolic process;CC:cytoplasm;CC:proteasome core complex, alpha-subunit complex;CC:nucleus;MF:threonine-type endopeptidase activity;	K02730	PSMA6	map03050	Proteasome	ENOG410XR7X	O:Posttranslational modification, protein turnover, chaperones	XP_022829852.1	proteasome subunit alpha type-6-like [Spodoptera litura]	sp|Q2YDE4|PSA6_BOVIN;	Proteasome subunit alpha type-6 OS=Bos taurus OX=9913 GN=PSMA6 PE=1 SV=1;	PF00227.27;PF10584.10	Proteasome;Proteasome_A_N	Proteasome subunit;Proteasome subunit A N-terminal signature
gene-LOC118279868	LOC118279868	protein ERGIC-53-like	0.202	-2.30946	3.09e-196	3.27e-194	yes	down	28.37	28.16	28.28	9.32	10.39	10.03	28.27	9.91333	GO:0006888;GO:0005737;GO:0016021;GO:000553	BP:ER to Golgi vesicle-mediated transport;CC:cytoplasm;CC:integral component of membrane;MF:mannose binding;	K10080	LMAN1, ERGIC53	map04141	Protein processing in endoplasmic reticulum	ENOG410ZFRX	U:Intracellular trafficking, secretion, and vesicular transport	XP_022817189.1	protein ERGIC-53 [Spodoptera litura]	sp|Q62902|LMAN1_RAT;	Protein ERGIC-53 OS=Rattus norvegicus OX=10116 GN=Lman1 PE=1 SV=1;	PF03388.14;PF18483.2	Lectin_leg-like;Bact_lectin	Legume-like lectin family;Bacterial lectin
gene-LOC118273831	LOC118273831	60S ribosomal protein L14-like	0.469	-1.09368	2.26e-195	2.34e-193	yes	down	4497.86	4603.2	5064.96	3377.05	3368.31	3536.32	4722.01	3427.23	GO:0006412;GO:0005840;GO:0003735;GO:000372	BP:translation;CC:ribosome;MF:structural constituent of ribosome;MF:RNA binding;	K02875	RP-L14e, RPL14	map03010	Ribosome	COG2163	J:Translation, ribosomal structure and biogenesis	XP_022829781.1	60S ribosomal protein L14 [Spodoptera litura]	sp|Q95ZE8|RL14_DROVI;	60S ribosomal protein L14 OS=Drosophila virilis OX=7244 GN=RpL14 PE=3 SV=1;	PF01929.18	Ribosomal_L14e	Ribosomal protein L14
gene-LOC118269580	LOC118269580	lipid storage droplets surface-binding protein 2-like	0.455	-1.13587	3.84e-195	3.96e-193	yes	down	843.95	771.59	764.11	578.25	521.86	568.77	793.217	556.293	------	------	K17284	PLIN2, ADRP	map03320	PPAR signaling pathway	ENOG410XYYG;ENOG410XTQ5	S:Function unknown;U:Intracellular trafficking, secretion, and vesicular transport	XP_022826143.1	lipid storage droplets surface-binding protein 2 isoform X1 [Spodoptera litura]	sp|Q9VXY7|LSD2_DROME;	Lipid storage droplets surface-binding protein 2 OS=Drosophila melanogaster OX=7227 GN=Lsd-2 PE=1 SV=1;	PF03036.17	Perilipin	Perilipin family
gene-LOC118278953	LOC118278953	hemolin-like	0.158	-2.66422	3.01e-193	3.07e-191	yes	down	56.66	51.51	51.89	12.99	12.54	13.24	53.3533	12.9233	------	------	K06756	NRCAM	map04514	Cell adhesion molecules (CAMs)	ENOG410XSVG	S:Function unknown	XP_022819117.1	hemolin-like [Spodoptera litura]	sp|P31398|HEMO_MANSE;	Hemolin OS=Manduca sexta OX=7130 PE=2 SV=2;	PF07679.17;PF13927.7;PF13895.7;PF00047.26;PF07686.18	I-set;Ig_3;Ig_2;ig;V-set	Immunoglobulin I-set domain;Immunoglobulin domain;Immunoglobulin domain;Immunoglobulin domain;Immunoglobulin V-set domain
gene-LOC118274075	LOC118274075	beta-ureidopropionase-like	0.494	-1.01697	9.9e-190	9.91e-188	yes	down	361.84	351.82	371.18	280	268.17	278.33	361.613	275.5	GO:0006807;GO:000383	BP:nitrogen compound metabolic process;MF:beta-ureidopropionase activity;	K01431	UPB1, pydC	map00240;map00983;map00770;map00410	Pyrimidine metabolism;Drug metabolism - other enzymes;Pantothenate and CoA biosynthesis;beta-Alanine metabolism	COG0388	S:Function unknown	PZC85184.1	hypothetical protein B5X24_HaOG202369 [Helicoverpa armigera]	sp|Q5RBM6|BUP1_PONAB;	Beta-ureidopropionase OS=Pongo abelii OX=9601 GN=UPB1 PE=2 SV=1;	PF00795.23	CN_hydrolase	Carbon-nitrogen hydrolase
gene-LOC118272899	LOC118272899	fatty acid synthase-like	0.344	-1.54108	2.48e-189	2.47e-187	yes	down	163.98	156.06	172.62	87.16	85.44	89.66	164.22	87.42	GO:0009058;GO:0004312;GO:0031177;GO:0016788;GO:001649	BP:biosynthetic process;MF:fatty acid synthase activity;MF:phosphopantetheine binding;MF:hydrolase activity, acting on ester bonds;MF:oxidoreductase activity;	K00665	FASN	map04910;map00061;map04152	Insulin signaling pathway;Fatty acid biosynthesis;AMPK signaling pathway	COG3321	D:Cell cycle control, cell division, chromosome partitioning	AGR49310.1	fatty acid synthase [Agrotis ipsilon]	sp|P12785|FAS_RAT;	Fatty acid synthase OS=Rattus norvegicus OX=10116 GN=Fasn PE=1 SV=3;	PF00698.22;PF00109.27;PF02801.23;PF16197.6;PF08659.11;PF14765.7;PF13602.7;PF00975.21;PF00107.27;PF00550.26	Acyl_transf_1;ketoacyl-synt;Ketoacyl-synt_C;KAsynt_C_assoc;KR;PS-DH;ADH_zinc_N_2;Thioesterase;ADH_zinc_N;PP-binding	Acyl transferase domain;Beta-ketoacyl synthase, N-terminal domain;Beta-ketoacyl synthase, C-terminal domain;Ketoacyl-synthetase C-terminal extension;KR domain;Polyketide synthase dehydratase;Zinc-binding dehydrogenase;Thioesterase domain;Zinc-binding dehydrogenase;Phosphopantetheine attachment site
gene-LOC118282342	LOC118282342	larval cuticle protein LCP-30-like	0.217	-2.20736	3.73e-188	3.67e-186	yes	down	88.27	87.07	92.29	27.89	31.59	29.87	89.21	29.7833	GO:004230	MF:structural constituent of cuticle;	------	------	------	------	ENOG4110S48;ENOG410YZ4Z	S:Function unknown;	XP_022816173.1	larval cuticle protein LCP-30-like [Spodoptera litura]	sp|Q08738|CU30_BOMMO;	Larval cuticle protein LCP-30 OS=Bombyx mori OX=7091 GN=LCP30 PE=1 SV=2;	PF00379.24	Chitin_bind_4	Insect cuticle protein
gene-LOC118273531	LOC118273531	cytochrome b-c1 complex subunit Rieske, mitochondrial-like	0.464	-1.10734	3.29e-184	3.18e-182	yes	down	562.25	558.82	603.74	419.06	407.59	409.67	574.937	412.107	GO:0005743;GO:0070469;GO:0051537;GO:000812	CC:mitochondrial inner membrane;CC:respiratory chain;MF:2 iron, 2 sulfur cluster binding;MF:ubiquinol-cytochrome-c reductase activity;	K00411	UQCRFS1, RIP1, petA	map00190;map04260;map05012;map05010;map05016;map04714;map04932	Oxidative phosphorylation;Cardiac muscle contraction;Parkinson disease;Alzheimer disease;Huntington disease;Thermogenesis;Non-alcoholic fatty liver disease (NAFLD)	COG0723	C:Energy production and conversion	QGP73435.1	ubiquinol-cytochrome C reductase [Spodoptera frugiperda]	sp|Q69BK3|UCRI_PONPY;	Cytochrome b-c1 complex subunit Rieske, mitochondrial OS=Pongo pygmaeus OX=9600 GN=UQCRFS1 PE=3 SV=1;	PF02921.15;PF09165.11;PF00355.27	UCR_TM;Ubiq-Cytc-red_N;Rieske	Ubiquinol cytochrome reductase transmembrane region;Ubiquinol-cytochrome c reductase 8 kDa, N-terminal;Rieske [2Fe-2S] domain
gene-LOC118275234	LOC118275234	phenoloxidase subunit 2-like	0.285	-1.81052	1.68e-183	1.61e-181	yes	down	46.97	43.54	46.55	18.46	20.37	19.31	45.6867	19.38	GO:0006583;GO:0006952;GO:0005576;GO:0004503;GO:0046872;GO:001649	BP:melanin biosynthetic process from tyrosine;BP:defense response;CC:extracellular region;MF:monophenol monooxygenase activity;MF:metal ion binding;MF:oxidoreductase activity;	------	------	------	------	ENOG4111KTW	S:Function unknown	ABB92835.1	prophenoloxidase subunit 2 [Spodoptera frugiperda]	sp|Q27452|PRP2_BOMMO;	Phenoloxidase subunit 2 OS=Bombyx mori OX=7091 PE=1 SV=2;	PF03723.15;PF00372.20;PF03722.15;PF00264.21	Hemocyanin_C;Hemocyanin_M;Hemocyanin_N;Tyrosinase	Hemocyanin, ig-like domain;Hemocyanin, copper containing domain;Hemocyanin, all-alpha domain;Common central domain of tyrosinase
gene-LOC118272415	LOC118272415	cytochrome b-c1 complex subunit 2, mitochondrial-like	0.444	-1.17032	9.58e-183	9.14e-181	yes	down	217.46	207.58	225.05	147.7	150.11	147.1	216.697	148.303	GO:0003824;GO:004687	MF:catalytic activity;MF:metal ion binding;	K00415	QCR2, UQCRC2	map00190;map04260;map05012;map05010;map05016;map04714;map04932	Oxidative phosphorylation;Cardiac muscle contraction;Parkinson disease;Alzheimer disease;Huntington disease;Thermogenesis;Non-alcoholic fatty liver disease (NAFLD)	COG0612	S:Function unknown	XP_022829809.1	cytochrome b-c1 complex subunit 2, mitochondrial-like [Spodoptera litura]	sp|P22695|QCR2_HUMAN;	Cytochrome b-c1 complex subunit 2, mitochondrial OS=Homo sapiens OX=9606 GN=UQCRC2 PE=1 SV=3;	PF00675.21;PF05193.22	Peptidase_M16;Peptidase_M16_C	Insulinase;Peptidase M16 inactive domain
gene-LOC118268504	LOC118268504	probable phosphoserine aminotransferase	0.43	-1.21744	6.85e-182	6.5e-180	yes	down	247.51	246.26	260.03	157.2	170.17	172.11	251.267	166.493	GO:0006564;GO:000464	BP:L-serine biosynthetic process;MF:O-phospho-L-serin;	K00831	serC, PSAT1	map00270;map00750;map00260	Cysteine and methionine metabolism;Vitamin B6 metabolism;Glycine, serine and threonine metabolism	COG1932	E:Amino acid transport and metabolism	XP_022825380.1	probable phosphoserine aminotransferase [Spodoptera litura]	sp|Q9VAN0|SERC_DROME;	Probable phosphoserine aminotransferase OS=Drosophila melanogaster OX=7227 GN=CG11899 PE=2 SV=1;	PF00266.20	Aminotran_5	Aminotransferase class-V
gene-LOC118262915	LOC118262915	60S ribosomal protein L35a-like, transcript variant X1	0.499	-1.00428	2.33e-179	2.2e-177	yes	down	3455.85	3357.69	3717.06	2783.61	2619.22	2713.75	3510.2	2705.53	GO:0006412;GO:0005840;GO:000373	BP:translation;CC:ribosome;MF:structural constituent of ribosome;	K02917	RP-L35Ae, RPL35A	map03010	Ribosome	COG2451	J:Translation, ribosomal structure and biogenesis	CAB3220028.1	unnamed protein product [Arctia plantaginis]	sp|P18077|RL35A_HUMAN;	60S ribosomal protein L35a OS=Homo sapiens OX=9606 GN=RPL35A PE=1 SV=2;	PF01247.19	Ribosomal_L35Ae	Ribosomal protein L35Ae
gene-LOC118276471	LOC118276471	histidine-rich glycoprotein-like, transcript variant X1	0.185	-2.43661	4.24e-179	3.98e-177	yes	down	193.01	191.26	201.19	58.38	53.44	51.99	195.153	54.6033	------	------	------	------	------	------	------	------	------	------	------	------	------	------	------
gene-LOC118269641	LOC118269641	uncharacterized LOC118269641	0.495	-1.01387	2.03e-178	1.89e-176	yes	down	362.24	372.21	387.48	278.5	282.71	294.86	373.977	285.357	GO:001602	CC:integral component of membrane;	------	------	------	------	ENOG410YGM5	S:Function unknown	XP_022825946.1	uncharacterized protein LOC111355996 [Spodoptera litura]	------	------	------	------	------
gene-LOC118275031	LOC118275031	uncharacterized LOC118275031	3.592	1.84489	1.44e-177	1.34e-175	yes	up	32.01	35.39	35.26	191.26	183.91	194.4	34.22	189.857	GO:001602	CC:integral component of membrane;	------	------	------	------	ENOG4110QQ7	S:Function unknown	XP_022831983.1	uncharacterized protein LOC111360320 [Spodoptera litura]	------	------	------	------	------
gene-LOC118265086	LOC118265086	uncharacterized LOC118265086	0.423	-1.24127	3.54e-177	3.27e-175	yes	down	351.21	330.56	369.24	218.79	252.79	239.26	350.337	236.947	------	------	------	------	------	------	ENOG410ZR9E;COG2801;ENOG4111QXT;ENOG4111ZVA	S:Function unknown;L:Replication, recombination and repair;S:Function unknown;S:Function unknown	CAB3223216.1	unnamed protein product [Arctia plantaginis]	------	------	------	------	------
gene-LOC118278785	LOC118278785	ATP synthase subunit e, mitochondrial-like	0.357	-1.48455	3.29e-176	3.02e-174	yes	down	771.38	730.43	819.09	447.3	415.62	429.7	773.633	430.873	GO:0015986;GO:0016021;GO:0000276;GO:001507	BP:ATP synthesis coupled proton transport;CC:integral component of membrane;CC:mitochondrial proton-transporting ATP synthase complex, coupling factor;MF:hydrogen ion transmembrane transporter activity;	K02129	ATPeF0E, ATP5I	map00190;map04714	Oxidative phosphorylation;Thermogenesis	ENOG410XYSS	Z:Cytoskeleton	PCG76950.1	hypothetical protein B5V51_8333 [Heliothis virescens]	------	------	PF05680.13	ATP-synt_E	ATP synthase E chain
gene-LOC118275464	LOC118275464	protein max-like, transcript variant X1	2.161	1.11194	4.77e-176	4.35e-174	yes	up	58.59	55.59	59.63	195.7	194.34	198.85	57.9367	196.297	------	------	K04453	MAX	map04010;map05200;map05202;map05222	MAPK signaling pathway;Pathways in cancer;Transcriptional misregulation in cancer;Small cell lung cancer	ENOG4111V1C	K:Transcription	XP_022817827.1	protein max isoform X1 [Spodoptera litura]	sp|P52161|MAX_DANRE;	Protein max OS=Danio rerio OX=7955 GN=max PE=2 SV=1;	PF00010.27;PF09744.10	HLH;Jnk-SapK_ap_N	Helix-loop-helix DNA-binding domain;JNK_SAPK-associated protein-1
gene-LOC118275259	LOC118275259	uncharacterized LOC118275259	2.084	1.05959	1.78e-175	1.62e-173	yes	up	20.79	25.61	16.29	105.76	114.92	119.05	20.8967	113.243	------	------	------	------	------	------	------	------	------	------	------	------	------	------	------
gene-LOC118268225	LOC118268225	alanine--glyoxylate aminotransferase 2-like	0.346	-1.53113	1.56e-173	1.39e-171	yes	down	72.59	73.06	77.01	39.72	38.93	39.81	74.22	39.4867	GO:0008483;GO:003017	MF:transaminase activity;MF:pyridoxal phosphate binding;	K14286	AGXT2L1, ETNPPL	map00564	Glycerophospholipid metabolism	COG0160	S:Function unknown	XP_022825355.1	alanine--glyoxylate aminotransferase 2-like [Spodoptera litura]	sp|Q9VU95|AGT2L_DROME;	Alanine--glyoxylate aminotransferase 2-like OS=Drosophila melanogaster OX=7227 GN=CG8745 PE=2 SV=2;	PF00202.22	Aminotran_3	Aminotransferase class-III
gene-LOC118267118	LOC118267118	dolichyl-diphosphooligosaccharide--protein glycosyltransferase 48 kDa subunit-like	0.483	-1.0491	1.02e-172	9.02e-171	yes	down	240.77	234.81	246.78	181.41	176.13	180.51	240.787	179.35	GO:0018279;GO:0016021;GO:0005789;GO:001674	BP:protein N-linked glycosylation via asparagine;CC:integral component of membrane;CC:endoplasmic reticulum membrane;MF:transferase activity;	K12670	WBP1	map00510;map00513;map04141	N-Glycan biosynthesis;Various types of N-glycan biosynthesis;Protein processing in endoplasmic reticulum	ENOG410XSF3	S:Function unknown	XP_022820054.1	dolichyl-diphosphooligosaccharide--protein glycosyltransferase 48 kDa subunit [Spodoptera litura]	sp|Q24319|OST48_DROME;	Dolichyl-diphosphooligosaccharide--protein glycosyltransferase 48 kDa subunit OS=Drosophila melanogaster OX=7227 GN=Ost48 PE=2 SV=2;	PF03345.15	DDOST_48kD	Oligosaccharyltransferase 48 kDa subunit beta
gene-LOC118273084	LOC118273084	protein l(2)37Cc	0.362	-1.46705	1.89e-171	1.66e-169	yes	down	150.56	150.3	156.48	83.51	84.82	87.61	152.447	85.3133	GO:000574	CC:mitochondrial inner membrane;	K17080	PHB1	------	------	COG0330	O:Posttranslational modification, protein turnover, chaperones	PZC83292.1	hypothetical protein B5X24_HaOG208056 [Helicoverpa armigera]	sp|P24156|L2CC_DROME;	Protein;	PF01145.26	Band_7	SPFH domain / Band 7 family
gene-LOC118262860	LOC118262860	zinc finger protein GLIS2-like	0.166	-2.58878	4.46e-170	3.89e-168	yes	down	51.21	46.86	50.36	12.81	12.08	13.16	49.4767	12.6833	GO:000367	MF:nucleic acid binding;	K09233	GLIS2	------	------	COG5048	S:Function unknown	XP_022828047.1	zinc finger protein GLIS2-like [Spodoptera litura]	sp|Q7K0S9|GLIS2_DROME;	Zinc finger protein GLIS2 homolog OS=Drosophila melanogaster OX=7227 GN=sug PE=2 SV=1;	PF00096.27;PF13465.7;PF13894.7;PF16159.6	zf-C2H2;zf-H2C2_2;zf-C2H2_4;FOXP-CC	Zinc finger, C2H2 type;Zinc-finger double domain;C2H2-type zinc finger;FOXP coiled-coil domain
gene-LOC118273724	LOC118273724	atlastin-like	0.158	-2.66248	7.39e-170	6.42e-168	yes	down	28.78	27.79	27.96	7.99	5.74	6.87	28.1767	6.86667	GO:0016020;GO:0003924;GO:000552	CC:membrane;MF:GTPase activity;MF:GTP binding;	K17339	ATL	------	------	ENOG410XR6Z	S:Function unknown	XP_022821574.1	atlastin-like [Spodoptera litura]	sp|Q9VC57|ATLAS_DROME;	Atlastin OS=Drosophila melanogaster OX=7227 GN=atl PE=1 SV=1;	PF02263.20;PF02841.15	GBP;GBP_C	Guanylate-binding protein, N-terminal domain;Guanylate-binding protein, C-terminal domain
MSTRG.14793		-	0.22	-2.18178	8.55e-170	7.39e-168	yes	down	1062.94	1109.96	1212.93	377.82	391.59	408.16	1128.61	392.523	GO:0042742;GO:0016021;GO:000557	BP:defense response to bacterium;CC:integral component of membrane;CC:extracellular region;	------	------	------	------	------	------	PZC70696.1	hypothetical protein B5X24_HaOG215077 [Helicoverpa armigera]	------	------	------	------	------
gene-LOC118277946	LOC118277946	ATP synthase subunit b, mitochondrial-like	0.46	-1.11885	1.71e-169	1.47e-167	yes	down	600.38	595.97	653.63	447.62	431.94	437.77	616.66	439.11	GO:0015986;GO:0000276;GO:001507	BP:ATP synthesis coupled proton transport;CC:mitochondrial proton-transporting ATP synthase complex, coupling factor;MF:hydrogen ion transmembrane transporter activity;	K02127	ATPeF0B, ATP5F1, ATP4	map05012;map00190;map05010;map05016;map04714	Parkinson disease;Oxidative phosphorylation;Alzheimer disease;Huntington disease;Thermogenesis	ENOG410ZUQH	I:Lipid transport and metabolism	XP_022815221.1	LOW QUALITY PROTEIN: ATP synthase subunit b, mitochondrial [Spodoptera litura]	sp|Q94516|AT5F1_DROME;	ATP synthase subunit b, mitochondrial OS=Drosophila melanogaster OX=7227 GN=ATPsynB PE=2 SV=2;	PF05405.15	Mt_ATP-synt_B	Mitochondrial ATP synthase B chain precursor
gene-LOC118272235	LOC118272235	H/ACA ribonucleoprotein complex non-core subunit NAF1-like	0.444	-1.1715	7.91e-169	6.72e-167	yes	down	182.9	179.61	175.24	124.12	118.2	125.83	179.25	122.717	GO:0000493;GO:0001522;GO:0042254;GO:0005732;GO:000372	BP:box H/ACA snoRNP assembly;BP:pseudouridine synthesis;BP:ribosome biogenesis;CC:small nucleolar ribonucleoprotein complex;MF:RNA binding;	K14763	NAF1	------	------	ENOG4111RRE	S:Function unknown	XP_022823060.1	H/ACA ribonucleoprotein complex non-core subunit NAF1 [Spodoptera litura]	sp|Q9VJ62|NAF1_DROME;	H/ACA ribonucleoprotein complex non-core subunit NAF1 OS=Drosophila melanogaster OX=7227 GN=CG10341 PE=1 SV=2;	PF04410.15	Gar1	Gar1/Naf1 RNA binding region
gene-LOC118273178	LOC118273178	proteasome subunit beta type-7-like	0.413	-1.27611	3.28e-168	2.77e-166	yes	down	264.49	245.6	264.56	164.72	158.63	170.44	258.217	164.597	GO:0051603;GO:0005737;GO:0005634;GO:0005839;GO:000429	BP:proteolysis involved in cellular protein catabolic process;CC:cytoplasm;CC:nucleus;CC:proteasome core complex;MF:threonine-type endopeptidase activity;	K02739	PSMB7	map03050	Proteasome	COG0638	T:Signal transduction mechanisms	XP_022820815.1	proteasome subunit beta type-7 [Spodoptera litura]	sp|Q9JHW0|PSB7_RAT;	Proteasome subunit beta type-7 OS=Rattus norvegicus OX=10116 GN=Psmb7 PE=1 SV=1;	PF00227.27;PF12465.9	Proteasome;Pr_beta_C	Proteasome subunit;Proteasome beta subunits C terminal
gene-LOC118273449	LOC118273449	probable 26S proteasome non-ATPase regulatory subunit 3	0.324	-1.62423	3.67e-168	3.09e-166	yes	down	82.68	86.64	88.15	43.25	43.03	42.47	85.8233	42.9167	GO:0042176;GO:0000502;GO:003023	BP:regulation of protein catabolic process;CC:proteasome complex;MF:enzyme regulator activity;	K03033	PSMD3, RPN3	map03050;map05169	Proteasome;Epstein-Barr virus infection	ENOG410XS40	O:Posttranslational modification, protein turnover, chaperones	XP_022820935.1	probable 26S proteasome non-ATPase regulatory subunit 3 [Spodoptera litura]	sp|O61470|PSMD3_ANOGA;	Probable 26S proteasome non-ATPase regulatory subunit 3 OS=Anopheles gambiae OX=7165 GN=Dox-A2 PE=3 SV=2;	PF08375.12;PF01399.28;PF10075.10	Rpn3_C;PCI;CSN8_PSD8_EIF3K	Proteasome regulatory subunit C-terminal;PCI domain;CSN8/PSMD8/EIF3K family
gene-LOC118273676	LOC118273676	neural retina-specific leucine zipper protein-like	0.437	-1.19419	5.31e-168	4.42e-166	yes	down	232.83	223.77	229.55	158.11	143.78	160.59	228.717	154.16	GO:0005634;GO:0042025;GO:0003700;GO:000367	CC:nucleus;CC:host cell nucleus;MF:transcription factor activity, sequence-specific DNA binding;MF:DNA binding;	K07595	MAFA	map04950;map04930	Maturity onset diabetes of the young;Type II diabetes mellitus	ENOG41102C7	K:Transcription	XP_030029920.1	neural retina-specific leucine zipper protein-like [Manduca sexta]	sp|Q8CF90|MAFA_MOUSE;	Transcription factor MafA OS=Mus musculus OX=10090 GN=Mafa PE=1 SV=1;	PF03131.18	bZIP_Maf	bZIP Maf transcription factor
gene-LOC118279949	LOC118279949	60S ribosomal protein L23	0.498	-1.00708	7.91e-168	6.56e-166	yes	down	4255.96	4186.87	4711.75	3320.15	3372.7	3481.64	4384.86	3391.5	GO:0006412;GO:0005840;GO:000373	BP:translation;CC:ribosome;MF:structural constituent of ribosome;	K02894	RP-L23e, RPL23	map03010	Ribosome	COG0093	J:Translation, ribosomal structure and biogenesis	ASO76336.1	60S ribosomal protein, partial [Spodoptera littoralis]	sp|Q9GNE2|RL23_AEDAE;	60S ribosomal protein L23 OS=Aedes aegypti OX=7159 GN=RpL23-A PE=2 SV=1;	PF00238.20	Ribosomal_L14	Ribosomal protein L14p/L23e
gene-LOC118279243	LOC118279243	uncharacterized LOC118279243	0.428	-1.22578	1.49e-167	1.23e-165	yes	down	206.38	191.13	199.9	138.08	134.49	137.81	199.137	136.793	GO:001602	CC:integral component of membrane;	------	------	------	------	ENOG4111CB2;ENOG41118JD;ENOG4110T1G	S:Function unknown;	XP_022837601.1	uncharacterized protein LOC111364792 [Spodoptera litura]	------	------	PF15868.6	MBF2	Transcription activator MBF2
gene-LOC118281242	LOC118281242	serine protease SP24D-like	0.212	-2.23457	1.71e-167	1.4e-165	yes	down	34.16	34.23	34.05	11.03	11.64	11.93	34.1467	11.5333	GO:000425	MF:serine-type endopeptidase activity;	K09640	TMPRSS9	------	------	COG5640	O:Posttranslational modification, protein turnover, chaperones	XP_022833145.1	serine protease SP24D-like [Spodoptera litura]	sp|Q17004|SP24D_ANOGA;	Serine protease SP24D OS=Anopheles gambiae OX=7165 GN=Sp24D PE=2 SV=3;	PF00089.27	Trypsin	Trypsin
gene-LOC118272043	LOC118272043	fatty-acid amide hydrolase 2-like	0.491	-1.0263	4.27e-166	3.49e-164	yes	down	192.6	189.48	198.97	145.03	147.23	147.09	193.683	146.45	GO:0005975;GO:0016021;GO:001686	BP:carbohydrate metabolic process;CC:integral component of membrane;MF:intramolecular transferase activity, phosphotransferases;	K19176	FAAH2	------	------	COG0154	J:Translation, ribosomal structure and biogenesis	XP_022823171.1	fatty-acid amide hydrolase 2-like [Spodoptera litura]	sp|Q6GMR7|FAAH2_HUMAN;	Fatty-acid amide hydrolase 2 OS=Homo sapiens OX=9606 GN=FAAH2 PE=2 SV=1;	PF01425.22	Amidase	Amidase
gene-LOC118274544	LOC118274544	cytosolic 10-formyltetrahydrofolate dehydrogenase-like	0.462	-1.1132	1.45e-164	1.17e-162	yes	down	90.49	85.2	87.02	66.78	63.78	64.99	87.57	65.1833	GO:0006730;GO:0009058;GO:0009258;GO:0005737;GO:0016155;GO:0016620;GO:001674	BP:one-carbon metabolic process;BP:biosynthetic process;BP:10-formyltetrahydrofolate catabolic process;CC:cytoplasm;MF:formyltetrahydrofolate dehydrogenase activity;MF:oxidoreductase activity, acting on the aldehyde or oxo group of donors, NAD or NADP as acceptor;MF:hydroxymethyl-, formyl- and related transferase activity;	K00289	ALDH1L	map00670	One carbon pool by folate	COG1012	S:Function unknown	XP_022831585.1	cytosolic 10-formyltetrahydrofolate dehydrogenase [Spodoptera litura]	sp|Q63ZT8|AL1L1_XENTR;	Cytosolic 10-formyltetrahydrofolate dehydrogenase OS=Xenopus tropicalis OX=8364 GN=aldh1l1 PE=2 SV=1;	PF00171.23;PF00551.20;PF02911.19;PF00550.26;PF07368.12	Aldedh;Formyl_trans_N;Formyl_trans_C;PP-binding;DUF1487	Aldehyde dehydrogenase family;Formyl transferase;Formyl transferase, C-terminal domain;Phosphopantetheine attachment site;Protein of unknown function
gene-LOC118269656	LOC118269656	ras GTPase-activating protein-binding protein 2-like, transcript variant X2	0.489	-1.03278	2.64e-164	2.11e-162	yes	down	123.41	116.85	123.35	91.95	90.63	89.41	121.203	90.6633	GO:0034063;GO:000372	BP:stress granule assembly;MF:RNA binding;	------	------	------	------	ENOG410YV57	S:Function unknown	XP_022826358.1	ras GTPase-activating protein-binding protein 2 [Spodoptera litura]	sp|Q9UN86|G3BP2_HUMAN;	Ras GTPase-activating protein-binding protein 2 OS=Homo sapiens OX=9606 GN=G3BP2 PE=1 SV=2;	PF02136.21;PF00076.23	NTF2;RRM_1	Nuclear transport factor 2;RNA recognition motif.
gene-LOC118273557	LOC118273557	26S proteasome non-ATPase regulatory subunit 6-like	0.438	-1.19016	8.44e-164	6.69e-162	yes	down	225.81	230.62	243.76	155.55	156.45	161.23	233.397	157.743	GO:0000502;GO:003023	CC:proteasome complex;MF:enzyme regulator activity;	K03037	PSMD6, RPN7	map03050;map05169	Proteasome;Epstein-Barr virus infection	COG5187	O:Posttranslational modification, protein turnover, chaperones	XP_022820686.1	26S proteasome non-ATPase regulatory subunit 6 [Spodoptera litura]	sp|Q15008|PSMD6_HUMAN;	26S proteasome non-ATPase regulatory subunit 6 OS=Homo sapiens OX=9606 GN=PSMD6 PE=1 SV=1;	PF10602.10;PF01399.28	RPN7;PCI	26S proteasome subunit RPN7;PCI domain
gene-LOC118273726	LOC118273726	ras-related protein Rab6, transcript variant X1	2.096	1.06744	9.16e-164	7.23e-162	yes	up	37.47	36.5	37.94	116.65	120.6	123.94	37.3033	120.397	GO:0003924;GO:000552	MF:GTPase activity;MF:GTP binding;	K07893	RAB6A	------	------	ENOG410XPBI	S:Function unknown	XP_021185630.1	ras-related protein Rab6 isoform X1 [Helicoverpa armigera]	sp|O18334|RAB6_DROME;	Ras-related protein Rab6 OS=Drosophila melanogaster OX=7227 GN=Rab6 PE=1 SV=1;	PF00071.23;PF08477.14;PF00025.22;PF09439.11;PF00009.28;PF01926.24	Ras;Roc;Arf;SRPRB;GTP_EFTU;MMR_HSR1	Ras family;Ras of Complex, Roc, domain of DAPkinase;ADP-ribosylation factor family;Signal recognition particle receptor beta subunit;Elongation factor Tu GTP binding domain;50S ribosome-binding GTPase
gene-LOC118275488	LOC118275488	uncharacterized LOC118275488, transcript variant X1	0.416	-1.26457	3.94e-163	3.09e-161	yes	down	1175.54	1145.4	1251.49	759.56	766.88	818.48	1190.81	781.64	GO:001602	CC:integral component of membrane;	------	------	------	------	ENOG41128HC	S:Function unknown	XP_022817613.1	uncharacterized protein LOC111350324 [Spodoptera litura]	------	------	------	------	------
gene-LOC118277206	LOC118277206	tubulin beta chain-like	0.479	-1.06114	1.29e-162	1e-160	yes	down	207.59	208.75	214.26	161.08	152.68	152.96	210.2	155.573	GO:0007017;GO:0005737;GO:0005874;GO:0003924;GO:0005200;GO:000552	BP:microtubule-based process;CC:cytoplasm;CC:microtubule;MF:GTPase activity;MF:structural constituent of cytoskeleton;MF:GTP binding;	K07375	TUBB	map05010;map04540;map05016;map04145;map05130	Alzheimer disease;Gap junction;Huntington disease;Phagosome;Pathogenic Escherichia coli infection	COG5023	T:Signal transduction mechanisms	XP_021194879.1	tubulin beta chain-like [Helicoverpa armigera]	sp|P08841|TBB3_DROME;	Tubulin beta-3 chain OS=Drosophila melanogaster OX=7227 GN=betaTub60D PE=2 SV=2;	PF00091.26;PF03953.18;PF10644.10	Tubulin;Tubulin_C;Misat_Tub_SegII	Tubulin/FtsZ family, GTPase domain;Tubulin C-terminal domain;Misato Segment II tubulin-like domain
gene-LOC118262759	LOC118262759	uncharacterized LOC118262759	2.051	1.03646	1.66e-162	1.28e-160	yes	up	53.65	53.27	55.9	170.68	168.22	175.04	54.2733	171.313	------	------	------	------	------	------	ENOG4110R68;ENOG4111318;ENOG4112D70	S:Function unknown;	XP_022823296.1	uncharacterized protein LOC111354184 [Spodoptera litura]	------	------	------	------	------
gene-LOC118277502	LOC118277502	proteasome subunit beta type-5-like	0.439	-1.18642	4.29e-162	3.29e-160	yes	down	291.89	288.31	302.24	195.09	197.37	206.48	294.147	199.647	GO:0051603;GO:0005737;GO:0005634;GO:0005839;GO:000429	BP:proteolysis involved in cellular protein catabolic process;CC:cytoplasm;CC:nucleus;CC:proteasome core complex;MF:threonine-type endopeptidase activity;	K02737	PSMB5	map03050	Proteasome	ENOG410XQRP	O:Posttranslational modification, protein turnover, chaperones	XP_022818673.1	proteasome subunit beta type-5 [Spodoptera litura]	sp|P28075|PSB5_RAT;	Proteasome subunit beta type-5 OS=Rattus norvegicus OX=10116 GN=Psmb5 PE=1 SV=3;	PF00227.27	Proteasome	Proteasome subunit
gene-LOC118271672	LOC118271672	non-specific lipid-transfer protein-like	0.488	-1.03426	8.85e-161	6.72e-159	yes	down	323.04	319.9	344.84	262.59	257.59	260.36	329.26	260.18	GO:001674	MF:transferase activity, transferring acyl groups other than amino-acyl groups;	K08764	SCP2, SCPX	map04146;map00120;map03320;map01040	Peroxisome;Primary bile acid biosynthesis;PPAR signaling pathway;Biosynthesis of unsaturated fatty acids	ENOG410XPRW	I:Lipid transport and metabolism	XP_022822618.1	non-specific lipid-transfer protein [Spodoptera litura]	sp|O62742|NLTP_RABIT;	Non-specific lipid-transfer protein OS=Oryctolagus cuniculus OX=9986 GN=SCP2 PE=1 SV=1;	PF02036.18;PF00108.24;PF02803.19;PF07451.12;PF00109.27	SCP2;Thiolase_N;Thiolase_C;SpoVAD;ketoacyl-synt	SCP-2 sterol transfer family;Thiolase, N-terminal domain;Thiolase, C-terminal domain;Stage V sporulation protein AD;Beta-ketoacyl synthase, N-terminal domain
gene-LOC118280660	LOC118280660	heat shock protein 68-like	45.718	5.5147	3.65e-160	2.76e-158	yes	up	2.97	2.23	1.7	166.9	170.29	148.75	2.3	161.98	GO:000552	MF:ATP binding;	K03283	HSPA1s	map05162;map05145;map04010;map03040;map05134;map04612;map04213;map04144;map04915;map04141	Measles;Toxoplasmosis;MAPK signaling pathway;Spliceosome;Legionellosis;Antigen processing and presentation;Longevity regulating pathway - multiple species;Endocytosis;Estrogen signaling pathway;Protein processing in endoplasmic reticulum	COG0443	O:Posttranslational modification, protein turnover, chaperones	QGA73357.1	heat shock protein 70 [Spodoptera frugiperda]	sp|Q9GSU4|HSP72_DROSI;	Major heat shock 70 kDa protein Ba OS=Drosophila simulans OX=7240 GN=Hsp70Ba PE=3 SV=2;	PF00012.21;PF06723.14	HSP70;MreB_Mbl	Hsp70 protein;MreB/Mbl protein
gene-LOC118267128	LOC118267128	serine-rich adhesin for platelets-like, transcript variant X1	0.279	-1.8424	4.68e-159	3.48e-157	yes	down	31.55	30	29.84	13.58	12.2	13.85	30.4633	13.21	------	------	------	------	------	------	ENOG4110RYJ	S:Function unknown	XP_022820312.1	uncharacterized protein LOC111352168 [Spodoptera litura]	------	------	------	------	------
gene-LOC118272082	LOC118272082	hydroxyacyl-coenzyme A dehydrogenase, mitochondrial-like	0.438	-1.19169	2.4e-158	1.77e-156	yes	down	222.65	222.56	234.39	154.36	151.71	152.97	226.533	153.013	GO:0006631;GO:0003857;GO:007040	BP:fatty acid metabolic process;MF:3-hydroxyacyl-CoA dehydrogenase activity;MF:NAD+ binding;	K00022	HADH	map00310;map00280;map00062;map00650;map00071;map00380	Lysine degradation;Valine, leucine and isoleucine degradation;Fatty acid elongation;Butanoate metabolism;Fatty acid degradation;Tryptophan metabolism	COG1250	I:Lipid transport and metabolism	XP_022822785.1	hydroxyacyl-coenzyme A dehydrogenase, mitochondrial-like [Spodoptera litura]	sp|Q16836|HCDH_HUMAN;	Hydroxyacyl-coenzyme A dehydrogenase, mitochondrial OS=Homo sapiens OX=9606 GN=HADH PE=1 SV=3;	PF02737.19;PF00725.23;PF07992.15;PF01262.22;PF03446.16;PF01266.25	3HCDH_N;3HCDH;Pyr_redox_2;AlaDh_PNT_C;NAD_binding_2;DAO	3-hydroxyacyl-CoA dehydrogenase, NAD binding domain;3-hydroxyacyl-CoA dehydrogenase, C-terminal domain;Pyridine nucleotide-disulphide oxidoreductase;Alanine dehydrogenase/PNT, C-terminal domain;NAD binding domain of 6-phosphogluconate dehydrogenase;FAD dependent oxidoreductase
gene-LOC118273801	LOC118273801	probable isocitrate dehydrogenase [NAD] subunit alpha, mitochondrial, transcript variant X1	0.494	-1.01635	4.43e-158	3.26e-156	yes	down	214.28	208.39	217.4	163.65	161.02	168.53	213.357	164.4	GO:0006099;GO:0005739;GO:0000287;GO:0004449;GO:005128	BP:tricarboxylic acid cycle;CC:mitochondrion;MF:magnesium ion binding;MF:isocitrate dehydrogenas;MF:NAD binding;	K00030	IDH3	map00020	Citrate cycle (TCA cycle)	COG0473	E:Amino acid transport and metabolism	XP_022824376.1	probable isocitrate dehydrogenase [NAD] subunit alpha, mitochondrial isoform X1 [Spodoptera litura]	sp|Q9VWH4|IDH3A_DROME;	Probable isocitrate dehydrogenase [NAD] subunit alpha, mitochondrial OS=Drosophila melanogaster OX=7227 GN=;	PF00180.21	Iso_dh	Isocitrate/isopropylmalate dehydrogenase
gene-LOC118264430	LOC118264430	protein cortex-like	0.423	-1.24073	1.95e-153	1.39e-151	yes	down	139.62	136.1	144.64	90.3	92.53	91.57	140.12	91.4667	GO:1904668;GO:0005737;GO:0010997;GO:009702	BP:positive regulation of ubiquitin protein ligase activity;CC:cytoplasm;MF:anaphase-promoting complex binding;MF:ubiquitin-protein transferase activator activity;	K03363	CDC20	map04110;map04120;map04114;map05203;map05166	Cell cycle;Ubiquitin mediated proteolysis;Oocyte meiosis;Viral carcinogenesis;Human T-cell leukemia virus 1 infection	ENOG4112CYB;COG2319;ENOG410XQ8I	S:Function unknown;D:Cell cycle control, cell division, chromosome partitioning	XP_022831005.1	protein cortex-like [Spodoptera litura]	sp|P0DOB9|CORT_HELEA;	Protein cortex OS=Heliconius erato OX=33431 GN=cort PE=3 SV=1;	------	------	------
gene-LOC118268744	LOC118268744	actin, muscle-type A2	0.408	-1.29187	6.07e-153	4.3e-151	yes	down	283.51	263.74	259.8	180.73	157.47	170.33	269.017	169.51	GO:0014866;GO:0000281;GO:0071689;GO:0005737;GO:0005856;GO:0015629;GO:0030016;GO:0030018;GO:0005865;GO:000552	BP:skeletal myofibril assembly;BP:mitotic cytokinesis;BP:muscle thin filament assembly;CC:cytoplasm;CC:cytoskeleton;CC:actin cytoskeleton;CC:myofibril;CC:Z disc;CC:striated muscle thin filament;MF:ATP binding;	K05692	ACTB_G1	map05164;map04390;map04391;map04015;map04210;map05135;map04810;map04921;map05131;map05130;map05132;map05225;map04145;map04745;map05110;map05205;map04510;map05418;map05416;map05414;map05412;map04530;map05410;map04971;map04919;map04714;map04670;map05100;map04520;map04611	Influenza A;Hippo signaling pathway;Hippo signaling pathway - fly;Rap1 signaling pathway;Apoptosis;Yersinia infection;Regulation of actin cytoskeleton;Oxytocin signaling pathway;Shigellosis;Pathogenic Escherichia coli infection;Salmonella infection;Hepatocellular carcinoma;Phagosome;Phototransduction - fly;Vibrio cholerae infection;Proteoglycans in cancer;Focal adhesion;Fluid shear stress and ath…	COG5277	Z:Cytoskeleton	NP_001119725.1	actin, muscle-type A2 [Bombyx mori]	sp|P07837|ACT2_BOMMO;	Actin, muscle-type A2 OS=Bombyx mori OX=7091 PE=3 SV=1;	PF00022.20	Actin	Actin
gene-LOC118279867	LOC118279867	methionine--tRNA ligase, cytoplasmic-like, transcript variant X1	0.459	-1.12266	2.93e-152	2.05e-150	yes	down	81.92	80.89	81.04	59.78	56.19	56.61	81.2833	57.5267	GO:0006431;GO:0004825;GO:000552	BP:methionyl-tRNA aminoacylation;MF:methionine-tRNA ligase activity;MF:ATP binding;	K01874	MARS, metG	map00450;map00970	Selenocompound metabolism;Aminoacyl-tRNA biosynthesis	COG0143	J:Translation, ribosomal structure and biogenesis	XP_022817111.1	methionine--tRNA ligase, cytoplasmic isoform X1 [Spodoptera litura]	sp|P56192|SYMC_HUMAN;	Methionine--tRNA ligase, cytoplasmic OS=Homo sapiens OX=9606 GN=MARS PE=1 SV=2;	PF09334.12;PF00458.21;PF18485.2;PF13410.7;PF00043.26;PF00133.23;PF17171.5;PF14497.7	tRNA-synt_1g;WHEP-TRS;GST_N_5;GST_C_2;GST_C;tRNA-synt_1;GST_C_6;GST_C_3	tRNA synthetases class I;WHEP-TRS domain;Glutathione S-transferase, N-terminal domain;Glutathione S-transferase, C-terminal domain;Glutathione S-transferase, C-terminal domain;tRNA synthetases class I;Glutathione S-transferase, C-terminal domain;Glutathione S-transferase, C-terminal domain
gene-LOC118272707	LOC118272707	nucleoprotein TPR-like, transcript variant X1	2.816	1.49361	5.92e-152	4.11e-150	yes	up	5.77	5.94	5.29	25.25	25.27	25.85	5.66667	25.4567	GO:000660	BP:protein import into nucleus;	K09291	TPR, MLP1, MLP2	map05216;map03013;map05200	Thyroid cancer;RNA transport;Pathways in cancer	ENOG410XSA1;ENOG410ZY53;ENOG410ZXIF	U:Intracellular trafficking, secretion, and vesicular transport;	XP_022835259.1	nucleoprotein TPR isoform X1 [Spodoptera litura]	sp|A1Z8P9|TPR_DROME;	Nucleoprotein TPR OS=Drosophila melanogaster OX=7227 GN=Mtor PE=1 SV=1;	PF07926.13	TPR_MLP1_2	TPR/MLP1/MLP2-like protein
gene-LOC118280017	LOC118280017	aspartate--tRNA ligase, cytoplasmic-like, transcript variant X1	0.29	-1.78564	3.19e-150	2.19e-148	yes	down	70.91	65.78	73.95	32.63	31.12	30.28	70.2133	31.3433	GO:0006422;GO:0005737;GO:0004815;GO:0003676;GO:000552	BP:aspartyl-tRNA aminoacylation;CC:cytoplasm;MF:aspartate-tRNA ligase activity;MF:nucleic acid binding;MF:ATP binding;	K22503	DARS	map00970	Aminoacyl-tRNA biosynthesis	COG0017	J:Translation, ribosomal structure and biogenesis	XP_022817040.1	aspartate--tRNA ligase, cytoplasmic [Spodoptera litura]	sp|Q5R9I5|SYDC_PONAB;	Aspartate--tRNA ligase, cytoplasmic OS=Pongo abelii OX=9601 GN=DARS PE=2 SV=1;	PF00152.21;PF01336.26	tRNA-synt_2;tRNA_anti-codon	tRNA synthetases class II;OB-fold nucleic acid binding domain
gene-LOC118274180	LOC118274180	fructose-1,6-bisphosphatase 1-like	0.438	-1.18962	4.04e-150	2.75e-148	yes	down	256.19	259.3	280.09	177.9	183.04	176.94	265.193	179.293	GO:0005975;GO:004213	BP:carbohydrate metabolic process;MF:fructose 1,6-bisphosphate 1-phosphatase activity;	K03841	FBP, fbp	map00051;map00010;map04922;map04910;map00030;map04152	Fructose and mannose metabolism;Glycolysis / Gluconeogenesis;Glucagon signaling pathway;Insulin signaling pathway;Pentose phosphate pathway;AMPK signaling pathway	COG0158	G:Carbohydrate transport and metabolism	XP_022824751.1	fructose-1,6-bisphosphatase 1 [Spodoptera litura]	sp|P00636|F16P1_PIG;	Fructose-1,6-bisphosphatase 1 OS=Sus scrofa OX=9823 GN=FBP1 PE=1 SV=4;	PF00316.21;PF18913.1;PF00459.26	FBPase;FBPase_C;Inositol_P	Fructose-1-6-bisphosphatase, N-terminal domain;Fructose-1-6-bisphosphatase, C-terminal domain;Inositol monophosphatase family
gene-LOC118268804	LOC118268804	enolase-like	0.423	-1.24172	4.25e-149	2.88e-147	yes	down	145.09	149.35	155.25	98.6	96.41	98.12	149.897	97.71	GO:0006096;GO:0000015;GO:0000287;GO:000463	BP:glycolytic process;CC:phosphopyruvate hydratase complex;MF:magnesium ion binding;MF:phosphopyruvate hydratase activity;	K01689	ENO, eno	map03018;map00010;map04066	RNA degradation;Glycolysis / Gluconeogenesis;HIF-1 signaling pathway	COG0148	G:Carbohydrate transport and metabolism	XP_022814101.1	enolase isoform X1 [Spodoptera litura]	sp|P15007|ENO_DROME;	Enolase OS=Drosophila melanogaster OX=7227 GN=Eno PE=1 SV=2;	PF00113.23;PF03952.17;PF13378.7;PF07476.12	Enolase_C;Enolase_N;MR_MLE_C;MAAL_C	Enolase, C-terminal TIM barrel domain;Enolase, N-terminal domain;Enolase C-terminal domain-like;Methylaspartate ammonia-lyase C-terminus
gene-LOC118275257	LOC118275257	uncharacterized LOC118275257	2.86	1.51603	1.54e-148	1.04e-146	yes	up	97.83	101.99	77.45	418.9	419.72	447.95	92.4233	428.857	------	------	------	------	------	------	------	------	------	------	------	------	------	------	------
gene-LOC118271609	LOC118271609	sialin-like	2.612	1.38497	1.06e-146	7.05e-145	yes	up	6.85	6.91	6.91	26.88	27.84	28.31	6.89	27.6767	GO:0016021;GO:002285	CC:integral component of membrane;MF:transmembrane transporter activity;	K08193	SLC17A	------	------	ENOG410XPWC	E:Amino acid transport and metabolism	XP_022823138.1	sialin [Spodoptera litura]	sp|Q9NRA2|S17A5_HUMAN;	Sialin OS=Homo sapiens OX=9606 GN=SLC17A5 PE=1 SV=2;	PF07690.17	MFS_1	Major Facilitator Superfamily
gene-LOC118281585	LOC118281585	rab3 GTPase-activating protein regulatory subunit-like, transcript variant X1	2.56	1.35625	3.18e-146	2.09e-144	yes	up	13.23	12.14	12.87	48.81	49.84	51.85	12.7467	50.1667	GO:004308	BP:regulation of GTPase activity;	K19937	RAB3GAP2	------	------	ENOG410XTJ2	S:Function unknown	XP_022814582.1	rab3 GTPase-activating protein regulatory subunit isoform X1 [Spodoptera litura]	sp|Q9VKB9|RBGPR_DROME;	Rab3 GTPase-activating protein regulatory subunit OS=Drosophila melanogaster OX=7227 GN=Rab3-GAP PE=1 SV=2;	PF14656.7;PF14655.7	RAB3GAP2_C;RAB3GAP2_N	Rab3 GTPase-activating protein regulatory subunit C-terminus;Rab3 GTPase-activating protein regulatory subunit N-terminus
gene-LOC118274779	LOC118274779	fatty acid synthase-like	0.11	-3.17827	2.83e-144	1.85e-142	yes	down	21.01	21.22	21.75	3.98	3.74	3.26	21.3267	3.66	GO:0009058;GO:0004312;GO:0031177;GO:0016788;GO:001649	BP:biosynthetic process;MF:fatty acid synthase activity;MF:phosphopantetheine binding;MF:hydrolase activity, acting on ester bonds;MF:oxidoreductase activity;	K00665;pxy	FASN;	map04910;map00061;map04152	Insulin signaling pathway;Fatty acid biosynthesis;AMPK signaling pathway	COG3321	Q:Secondary metabolites biosynthesis, transport and catabolism	XP_022831800.1	fatty acid synthase-like [Spodoptera litura]	sp|P49327|FAS_HUMAN;	Fatty acid synthase OS=Homo sapiens OX=9606 GN=FASN PE=1 SV=3;	PF00975.21;PF00550.26	Thioesterase;PP-binding	Thioesterase domain;Phosphopantetheine attachment site
gene-LOC118266244	LOC118266244	3-ketoacyl-CoA thiolase, mitochondrial-like	0.48	-1.05806	5.44e-144	3.55e-142	yes	down	196.3	191.57	204.4	146.73	142.9	148.83	197.423	146.153	GO:001674	MF:transferase activity, transferring acyl groups other than amino-acyl groups;	K07508	ACAA2	map00280;map00071;map00062	Valine, leucine and isoleucine degradation;Fatty acid degradation;Fatty acid elongation	COG0183	I:Lipid transport and metabolism	ARD71220.1	acetyltransferase [Spodoptera exigua]	sp|Q3T0R7|THIM_BOVIN;	3-ketoacyl-CoA thiolase, mitochondrial OS=Bos taurus OX=9913 GN=ACAA2 PE=2 SV=1;	PF00108.24;PF02803.19	Thiolase_N;Thiolase_C	Thiolase, N-terminal domain;Thiolase, C-terminal domain
gene-LOC118274683	LOC118274683	trypsin, alkaline B-like	0.141	-2.82811	1.52e-142	9.8e-141	yes	down	71.74	79.18	83.44	15.96	15.45	19.7	78.12	17.0367	GO:0005615;GO:000425	CC:extracellular space;MF:serine-type endopeptidase activity;	K01312	PRSS1_2_3	map04972;map05164;map04080;map04974	Pancreatic secretion;Influenza A;Neuroactive ligand-receptor interaction;Protein digestion and absorption	COG5640	O:Posttranslational modification, protein turnover, chaperones	XP_022821656.1	trypsin, alkaline B-like [Spodoptera litura]	sp|P35046|TRYB_MANSE;	Trypsin, alkaline B OS=Manduca sexta OX=7130 PE=2 SV=1;	PF00089.27;PF13365.7	Trypsin;Trypsin_2	Trypsin;Trypsin-like peptidase domain
gene-LOC118280721	LOC118280721	zinc finger protein 579-like	0.288	-1.79737	1.47e-141	9.44e-140	yes	down	137.82	137.75	154.29	64.92	59.23	66.37	143.287	63.5067	GO:000367	MF:nucleic acid binding;	------	------	------	------	ENOG4111I5G	S:Function unknown	XP_022837029.1	zinc finger protein 579-like isoform X1 [Spodoptera litura]	------	------	PF13894.7	zf-C2H2_4	C2H2-type zinc finger
gene-LOC118275460	LOC118275460	dolichyl-diphosphooligosaccharide--protein glycosyltransferase subunit 2-like	0.379	-1.40099	7.42e-141	4.7e-139	yes	down	66.99	64.83	63.26	39.31	37.85	37.21	65.0267	38.1233	GO:0006487;GO:0016021;GO:0008250;GO:001674	BP:protein N-linked glycosylation;CC:integral component of membrane;CC:oligosaccharyltransferase complex;MF:transferase activity;	K12667	SWP1, RPN2	map00510;map00513;map04141	N-Glycan biosynthesis;Various types of N-glycan biosynthesis;Protein processing in endoplasmic reticulum	ENOG410XRF2	S:Function unknown	XP_022821996.1	LOW QUALITY PROTEIN: dolichyl-diphosphooligosaccharide--protein glycosyltransferase subunit 2 [Spodoptera litura]	sp|Q9DBG6|RPN2_MOUSE;	Dolichyl-diphosphooligosaccharide--protein glycosyltransferase subunit 2 OS=Mus musculus OX=10090 GN=Rpn2 PE=1 SV=1;	PF05817.15	Ribophorin_II	Oligosaccharyltransferase subunit Ribophorin II
gene-LOC118262492	LOC118262492	DNA replication licensing factor Mcm7-like	0.366	-1.44895	7.12e-140	4.5e-138	yes	down	51.5	49.15	50.55	27.77	27.63	29.87	50.4	28.4233	GO:0006270;GO:0007049;GO:0042555;GO:0005634;GO:0005524;GO:0003677;GO:000367	BP:DNA replication initiation;BP:cell cycle;CC:MCM complex;CC:nucleus;MF:ATP binding;MF:DNA binding;MF:DNA helicase activity;	K02210	MCM7, CDC47	map04110;map03030	Cell cycle;DNA replication	COG1241	S:Function unknown	XP_022826719.1	DNA replication licensing factor Mcm7 [Spodoptera litura]	sp|Q9XYU0|MCM7_DROME;	DNA replication licensing factor Mcm7 OS=Drosophila melanogaster OX=7227 GN=Mcm7 PE=1 SV=1;	PF00493.24;PF17207.4;PF14551.7;PF17855.2;PF01078.22;PF07728.15	MCM;MCM_OB;MCM_N;MCM_lid;Mg_chelatase;AAA_5	MCM P-loop domain;MCM OB domain;MCM N-terminal domain;MCM AAA-lid domain;Magnesium chelatase, subunit ChlI;AAA domain
gene-LOC118280743	LOC118280743	protein lethal(2)essential for life-like	12.154	3.60331	8.2e-140	5.16e-138	yes	up	11.54	7.33	6.61	163.91	157.01	160.2	8.49333	160.373	GO:004687	MF:metal ion binding;	K09542	CRYAB	map04213;map04141	Longevity regulating pathway - multiple species;Protein processing in endoplasmic reticulum	ENOG410YERS	O:Posttranslational modification, protein turnover, chaperones	XP_022837060.1	protein lethal(2)essential for life-like [Spodoptera litura]	sp|P82147|L2EFL_DROME;	Protein letha;	PF00011.22	HSP20	Hsp20/alpha crystallin family
gene-LOC118270116	LOC118270116	cytochrome c oxidase subunit NDUFA4-like	0.491	-1.02565	8.4e-139	5.22e-137	yes	down	1197.49	1218.85	1257.44	950.51	925.36	946.54	1224.59	940.803	GO:001602	CC:integral component of membrane;	K03948	NDUFA4	map04932;map05012;map05010;map04723;map05016;map04714;map00190	Non-alcoholic fatty liver disease (NAFLD);Parkinson disease;Alzheimer disease;Retrograde endocannabinoid signaling;Huntington disease;Thermogenesis;Oxidative phosphorylation	ENOG41124SW	U:Intracellular trafficking, secretion, and vesicular transport	XP_022826227.1	cytochrome c oxidase subunit NDUFA4 [Spodoptera litura]	sp|Q62425|NDUA4_MOUSE;	Cytochrome c oxidase subunit NDUFA4 OS=Mus musculus OX=10090 GN=Ndufa4 PE=1 SV=2;	PF06522.12	B12D	NADH-ubiquinone reductase complex 1 MLRQ subunit
gene-LOC118270226	LOC118270226	myrosinase 1-like	0.233	-2.10033	1.29e-138	7.98e-137	yes	down	42.44	44.29	48.4	15.62	16.01	15.84	45.0433	15.8233	GO:0005975;GO:000455	BP:carbohydrate metabolic process;MF:hydrolase activity, hydrolyzing O-glycosyl compounds;	K01229	LCT	map04973;map00052	Carbohydrate digestion and absorption;Galactose metabolism	COG2723;ENOG4111IRY	G:Carbohydrate transport and metabolism;	XP_022827201.1	lactase-phlorizin hydrolase-like [Spodoptera litura]	sp|Q95X01|MYRO1_BREBR;	Myrosinase 1 OS=Brevicoryne brassicae OX=69196 PE=1 SV=1;	PF00232.19	Glyco_hydro_1	Glycosyl hydrolase family 1
gene-LOC118267201	LOC118267201	protein scarlet-like	0.377	-1.40885	7.81e-138	4.82e-136	yes	down	59.89	58.31	61.64	33.29	34.84	35.19	59.9467	34.44	GO:0016021;GO:0016887;GO:000552	CC:integral component of membrane;MF:ATPase activity;MF:ATP binding;	K21396	WHT	------	------	COG1131	V:Defense mechanisms	XP_022820158.1	protein scarlet isoform X1 [Spodoptera litura]	sp|P45843|SCRT_DROME;	Protein scarlet OS=Drosophila melanogaster OX=7227 GN=st PE=1 SV=3;	PF01061.25;PF00005.28;PF19055.1;PF13671.7	ABC2_membrane;ABC_tran;ABC2_membrane_7;AAA_33	ABC-2 type transporter;ABC transporter;ABC-2 type transporter;AAA domain
gene-LOC118270279	LOC118270279	myosin regulatory light chain 2	0.472	-1.0846	9.83e-138	6.04e-136	yes	down	607.7	577.09	557.45	447.82	394.44	426.16	580.747	422.807	GO:0016459;GO:000550	CC:myosin complex;MF:calcium ion binding;	------	------	------	------	COG5126;COG5126;COG5126	D:Cell cycle control, cell division, chromosome partitioning;T:Signal transduction mechanisms;Z:Cytoskeleton	XP_022827247.1	myosin regulatory light chain 2 [Spodoptera litura]	sp|Q1HPS0|MLR_BOMMO;	Myosin regulatory light chain 2 OS=Bombyx mori OX=7091 PE=1 SV=1;	PF13405.7;PF00036.33;PF13499.7;PF13833.7	EF-hand_6;EF-hand_1;EF-hand_7;EF-hand_8	EF-hand domain;EF hand;EF-hand domain pair;EF-hand domain pair
gene-LOC118265615	LOC118265615	cytochrome c oxidase subunit 7A2, mitochondrial-like	0.448	-1.15907	1.74e-137	1.07e-135	yes	down	580.77	596.83	617.49	422.1	411.52	416.85	598.363	416.823	GO:0016021;GO:0005746;GO:000412	CC:integral component of membrane;CC:mitochondrial respiratory chain;MF:cytochrome-c oxidase activity;	K02270	COX7A	map00190;map04260;map05012;map05010;map05016;map04714;map04932	Oxidative phosphorylation;Cardiac muscle contraction;Parkinson disease;Alzheimer disease;Huntington disease;Thermogenesis;Non-alcoholic fatty liver disease (NAFLD)	ENOG410ZTB2;ENOG41124EQ	C:Energy production and conversion;O:Posttranslational modification, protein turnover, chaperones	XP_022815046.1	cytochrome c oxidase subunit 7A2, mitochondrial-like [Spodoptera litura]	sp|Q9VHS2|COX7A_DROME;	Cytochrome c oxidase subunit 7A, mitochondrial OS=Drosophila melanogaster OX=7227 GN=COX7A PE=3 SV=1;	PF02238.16	COX7a	Cytochrome c oxidase subunit VII
gene-LOC118269748	LOC118269748	peritrophin-1-like, transcript variant X1	0.424	-1.23918	2.2e-137	1.34e-135	yes	down	236.17	237.98	242.02	158.48	146.66	152.21	238.723	152.45	GO:0016021;GO:0005576;GO:000806	CC:integral component of membrane;CC:extracellular region;MF:chitin binding;	------	------	------	------	ENOG41121EJ;ENOG410ZE3K	S:Function unknown;	XP_022825940.1	probable chitinase 10 [Spodoptera litura]	------	------	PF01607.25	CBM_14	Chitin binding Peritrophin-A domain
gene-LOC118273610	LOC118273610	aspartate aminotransferase, mitochondrial-like, transcript variant X1	0.492	-1.0239	2.97e-137	1.8e-135	yes	down	168.06	165.38	175.37	128.65	128.62	134.99	169.603	130.753	GO:0009058;GO:0006520;GO:0004069;GO:003017	BP:biosynthetic process;BP:cellular amino acid metabolic process;MF:L-aspartat;MF:pyridoxal phosphate binding;	K14455	GOT2	map00220;map00270;map00330;map04975;map00250;map00360;map00350;map00400	Arginine biosynthesis;Cysteine and methionine metabolism;Arginine and proline metabolism;Fat digestion and absorption;Alanine, aspartate and glutamate metabolism;Phenylalanine metabolism;Tyrosine metabolism;Phenylalanine, tyrosine and tryptophan biosynthesis	COG1448	E:Amino acid transport and metabolism	XP_022821053.1	aspartate aminotransferase, mitochondrial [Spodoptera litura]	sp|P00507|AATM_RAT;	Aspartate aminotransferase, mitochondrial OS=Rattus norvegicus OX=10116 GN=Got2 PE=1 SV=2;	PF00155.22	Aminotran_1_2	Aminotransferase class I and II
gene-LOC118280011	LOC118280011	large subunit ribosomal RNA	0.233	-2.10443	2.7e-136	1.62e-134	yes	down	19.44	20	18.4	7.33	7.19	6.18	19.28	6.9	------	------	------	------	------	------	ENOG411258E;ENOG4111JHC;ENOG410XS82	S:Function unknown;	GBP97002.1	hypothetical protein EVAR_89979_1 [Eumeta japonica]	sp|Q8TGM6|TAR1_YEAST;	Protein TAR1 OS=Saccharomyces cerevisiae;	------	------	------
gene-LOC118270790	LOC118270790	cell growth-regulating nucleolar protein-like	2.509	1.32716	6.14e-136	3.66e-134	yes	up	32.23	29.69	32.16	117.06	123.2	121.72	31.36	120.66	GO:000367	MF:DNA binding;	K15263	LYER	------	------	ENOG411081U	S:Function unknown	XP_021195912.1	cell growth-regulating nucleolar protein [Helicoverpa armigera]	sp|Q9NX58|LYAR_HUMAN;	Cell growth-regulating nucleolar protein OS=Homo sapiens OX=9606 GN=LYAR PE=1 SV=2;	PF08790.12	zf-LYAR	LYAR-type C2HC zinc finger
gene-LOC118266761	LOC118266761	hemocytin-like	0.402	-1.31455	2.09e-135	1.24e-133	yes	down	19.08	18.72	16.83	11.37	11.09	11.38	18.21	11.28	GO:0005576;GO:000806	CC:extracellular region;MF:chitin binding;	------	------	------	------	ENOG410XNSK	S:Function unknown	XP_022819319.1	hemocytin [Spodoptera litura]	sp|P98092|HMCT_BOMMO;	Hemocytin OS=Bombyx mori OX=7091 PE=2 SV=1;	PF00094.26;PF00754.26;PF08742.12;PF01826.18;PF05375.14;PF00093.19	VWD;F5_F8_type_C;C8;TIL;Pacifastin_I;VWC	von Willebrand factor type D domain;F5/8 type C domain;C8 domain;Trypsin Inhibitor like cysteine rich domain;Pacifastin inhibitor;von Willebrand factor type C domain
gene-LOC118262281	LOC118262281	uncharacterized LOC118262281	4.545	2.18413	2.17e-135	1.28e-133	yes	up	12.61	11.58	12.89	84.45	88.71	86.28	12.36	86.48	------	------	------	------	------	------	------	------	PCG74969.1	hypothetical protein B5V51_12466 [Heliothis virescens]	------	------	------	------	------
gene-LOC118271650	LOC118271650	26S proteasome regulatory subunit 7	0.482	-1.05263	5.79e-135	3.41e-133	yes	down	252.73	255.6	279.93	193.43	195.94	196.16	262.753	195.177	GO:0030163;GO:0005737;GO:0008233;GO:0036402;GO:000552	BP:protein catabolic process;CC:cytoplasm;MF:peptidase activity;MF:proteasome-activating ATPase activity;MF:ATP binding;	K03061	PSMC2, RPT1	map03050;map05169	Proteasome;Epstein-Barr virus infection	COG1222	S:Function unknown	XP_022823144.1	26S proteasome regulatory subunit 7 [Spodoptera litura]	sp|P46472|PRS7_XENLA;	26S proteasome regulatory subunit 7 OS=Xenopus laevis OX=8355 GN=psmc2 PE=2 SV=1;	PF00004.30;PF17862.2;PF13401.7;PF07728.15	AAA;AAA_lid_3;AAA_22;AAA_5	ATPase family associated with various cellular activities;AAA+ lid domain;AAA domain;AAA domain
gene-LOC118264690	LOC118264690	senecionine N-oxygenase-like	2.632	1.39618	1.26e-134	7.36e-133	yes	up	34.94	31.96	34.67	139.14	137.87	134.46	33.8567	137.157	GO:0050661;GO:0050660;GO:000449	MF:NADP binding;MF:flavin adenine dinucleotide binding;MF:N,N-dimethylaniline monooxygenase activity;	------	------	------	------	COG2072	P:Inorganic ion transport and metabolism	XP_022830681.1	senecionine N-oxygenase [Spodoptera litura]	sp|Q8MP06|SNO1_TYRJA;	Senecionine N-oxygenase OS=Tyria jacobaeae OX=179666 GN=sno1 PE=1 SV=1;	PF00743.20;PF13738.7;PF07992.15;PF01266.25;PF13434.7;PF13450.7;PF00070.28	FMO-like;Pyr_redox_3;Pyr_redox_2;DAO;K_oxygenase;NAD_binding_8;Pyr_redox	Flavin-binding monooxygenase-like;Pyridine nucleotide-disulphide oxidoreductase;Pyridine nucleotide-disulphide oxidoreductase;FAD dependent oxidoreductase;L-lysine 6-monooxygenase;NA;Pyridine nucleotide-disulphide oxidoreductase
gene-LOC118269587	LOC118269587	synaptic vesicle glycoprotein 2A-like	0.165	-2.59517	9.49e-133	5.5e-131	yes	down	23.45	22.8	24.42	5.25	6.37	6.35	23.5567	5.99	GO:0016021;GO:002285	CC:integral component of membrane;MF:transmembrane transporter activity;	------	------	------	------	ENOG410XSZ7;COG0477;ENOG410ZGYF	G:Carbohydrate transport and metabolism;	XP_022826021.1	synaptic vesicle glycoprotein 2A-like [Spodoptera litura]	sp|Q69ZS6|SV2C_MOUSE;	Synaptic vesicle glycoprotein 2C OS=Mus musculus OX=10090 GN=Sv2c PE=1 SV=2;	PF00083.25;PF07690.17	Sugar_tr;MFS_1	Sugar;Major Facilitator Superfamily
gene-LOC118272665	LOC118272665	RNA exonuclease 5-like	2.584	1.36953	3.14e-132	1.81e-130	yes	up	30.52	29.07	33.07	121.29	121.65	125.4	30.8867	122.78	GO:0004527;GO:000367	MF:exonuclease activity;MF:nucleic acid binding;	K14570	REX1, REXO1, RNH70	map03008	Ribosome biogenesis in eukaryotes	COG0847	S:Function unknown	XP_022830293.1	RNA exonuclease 5 [Spodoptera litura]	sp|Q96IC2|REXO5_HUMAN;	RNA exonuclease 5 OS=Homo sapiens OX=9606 GN=REXO5 PE=2 SV=1;	PF00929.25	RNase_T	Exonuclease
gene-LOC118265333	LOC118265333	plasminogen activator inhibitor 1-like	3.154	1.65731	1.25e-131	7.17e-130	yes	up	19.68	18.75	22.3	96.16	98.57	102.41	20.2433	99.0467	GO:000561	CC:extracellular space;	K23425	SERPINB1	------	------	COG4826	S:Function unknown	XP_022836128.1	serpin B8-like [Spodoptera litura]	sp|O08800|SPB8_MOUSE;	Serpin B8 OS=Mus musculus OX=10090 GN=Serpinb8 PE=1 SV=2;	PF00079.21	Serpin	Serpin
gene-LOC118279320	LOC118279320	NSFL1 cofactor p47-like, transcript variant X1	0.466	-1.10028	2.76e-131	1.57e-129	yes	down	165.45	156.07	153.42	117.03	107.28	117.16	158.313	113.823	------	------	K14012	SHP1, UBX1, NSFL1C	map04141	Protein processing in endoplasmic reticulum	ENOG410YGXU	O:Posttranslational modification, protein turnover, chaperones	XP_022837620.1	NSFL1 cofactor p47 [Spodoptera litura]	sp|Q9UNZ2|NSF1C_HUMAN;	NSFL1 cofactor p47 OS=Homo sapiens OX=9606 GN=NSFL1C PE=1 SV=2;	PF08059.14;PF00789.21;PF14555.7	SEP;UBX;UBA_4	SEP domain;UBX domain;UBA-like domain
gene-LOC118268792	LOC118268792	translocon-associated protein subunit gamma-like	0.343	-1.54517	3.31e-131	1.88e-129	yes	down	176.05	175.71	197.66	100.5	94	96.39	183.14	96.9633	GO:0006614;GO:001602	BP:SRP-dependent cotranslational protein targeting to membrane;CC:integral component of membrane;	K13251	SSR3	map04141	Protein processing in endoplasmic reticulum	ENOG410XR1X	U:Intracellular trafficking, secretion, and vesicular transport	XP_022813939.1	translocon-associated protein subunit gamma [Spodoptera litura]	sp|Q9UNL2|SSRG_HUMAN;	Translocon-associated protein subunit gamma OS=Homo sapiens OX=9606 GN=SSR3 PE=1 SV=1;	PF07074.13	TRAP-gamma	Translocon-associated protein, gamma subunit
gene-LOC118266709	LOC118266709	glutathione S-transferase 1-like, transcript variant X1	0.384	-1.37999	1.69e-130	9.58e-129	yes	down	242.14	244.57	262.47	138.42	152.75	153.05	249.727	148.073	GO:0016740;GO:000436	MF:transferase activity;MF:glutathione transferase activity;	K00799	GST, gst	map00480;map05204;map00983;map00982;map00980;map05200;map05418;map05225;map04212;map01524	Glutathione metabolism;Chemical carcinogenesis;Drug metabolism - other enzymes;Drug metabolism - cytochrome P450;Metabolism of xenobiotics by cytochrome P450;Pathways in cancer;Fluid shear stress and atherosclerosis;Hepatocellular carcinoma;Longevity regulating pathway - worm;Platinum drug resistance	COG0625;ENOG4111TUG	O:Posttranslational modification, protein turnover, chaperones;S:Function unknown	AYM01153.1	glutathione-S-transferase epsilon class [Spodoptera littoralis]	sp|O76483|GSTT7_ANOGA;	Glutathione S-transferase D7 OS=Anopheles gambiae OX=7165 GN=GstD7 PE=2 SV=1;	PF02798.21;PF13417.7;PF14497.7;PF00043.26;PF13409.7;PF13410.7	GST_N;GST_N_3;GST_C_3;GST_C;GST_N_2;GST_C_2	Glutathione S-transferase, N-terminal domain;Glutathione S-transferase, N-terminal domain;Glutathione S-transferase, C-terminal domain;Glutathione S-transferase, C-terminal domain;Glutathione S-transferase, N-terminal domain;Glutathione S-transferase, C-terminal domain
gene-LOC118279278	LOC118279278	gloverin-like	0.482	-1.05254	2.17e-130	1.23e-128	yes	down	711.56	746.25	790.02	551.46	553.48	575.52	749.277	560.153	------	------	------	------	------	------	ENOG4110QR6	S:Function unknown	XP_022837645.1	gloverin-like isoform X1 [Spodoptera litura]	sp|P81048|GLOV_HYACE;	Gloverin OS=Hyalophora cecropia OX=7123 PE=1 SV=2;	PF10793.10	Gloverin	Gloverin-like protein
gene-LOC118265350	LOC118265350	malate dehydrogenase, cytoplasmic-like	0.494	-1.01682	2.92e-130	1.64e-128	yes	down	150.43	146.15	149.22	113.21	112.57	113.73	148.6	113.17	GO:0006099;GO:0005975;GO:0006108;GO:003006	BP:tricarboxylic acid cycle;BP:carbohydrate metabolic process;BP:malate metabolic process;MF:L-malate dehydrogenase activity;	K00025	MDH1	map00020;map00630;map04964;map00620;map00270	Citrate cycle (TCA cycle);Glyoxylate and dicarboxylate metabolism;Proximal tubule bicarbonate reclamation;Pyruvate metabolism;Cysteine and methionine metabolism	COG0039	C:Energy production and conversion	XP_022814790.1	malate dehydrogenase, cytoplasmic [Spodoptera litura]	sp|Q5ZME2|MDHC_CHICK;	Malate dehydrogenase, cytoplasmic OS=Gallus gallus OX=9031 GN=MDH1 PE=2 SV=1;	PF02866.19;PF00056.24	Ldh_1_C;Ldh_1_N	lactate/malate dehydrogenase, alpha/beta C-terminal domain;lactate/malate dehydrogenase, NAD binding domain
gene-LOC118262809	LOC118262809	importin-5-like	0.325	-1.62105	3.77e-130	2.11e-128	yes	down	26.33	26.69	25.89	13.72	12.37	13.43	26.3033	13.1733	GO:000660	BP:protein import into nucleus;	K20222	IPO5, KPNB3, RANBP5	------	------	ENOG410XQAJ	U:Intracellular trafficking, secretion, and vesicular transport	XP_022821082.1	importin-5 [Spodoptera litura]	sp|O00410|IPO5_HUMAN;	Importin-5 OS=Homo sapiens OX=9606 GN=IPO5 PE=1 SV=4;	PF18829.2;PF18808.2;PF13646.7;PF13513.7;PF02985.23;PF12755.8;PF12717.8;PF01602.21	Importin_rep_6;Importin_rep_4;HEAT_2;HEAT_EZ;HEAT;Vac14_Fab1_bd;Cnd1;Adaptin_N	Importin repeat 6;Importin repeat;HEAT repeats;HEAT-like repeat;HEAT repeat;Vacuolar 14 Fab1-binding region;non-SMC mitotic condensation complex subunit 1;Adaptin N terminal region
gene-LOC118279905	LOC118279905	histone H2B-like	0.451	-1.14981	5.79e-130	3.22e-128	yes	down	810.29	810.7	909.94	578.99	587.53	606.42	843.643	590.98	GO:0005634;GO:0000786;GO:0046982;GO:000367	CC:nucleus;CC:nucleosome;MF:protein heterodimerization activity;MF:DNA binding;	K11252	H2B	map05034;map05322;map05203	Alcoholism;Systemic lupus erythematosus;Viral carcinogenesis	ENOG4111NV5	B:Chromatin structure and dynamics	XP_022817239.1	histone H2B-like [Spodoptera litura]	sp|O97484|H2B_EUPCR;	Histone H2B OS=Euplotes crassus OX=5936 GN=H2B1 PE=3 SV=1;	PF00125.25;PF00808.24	Histone;CBFD_NFYB_HMF	Core histone H2A/H2B/H3/H4;Histone-like transcription factor
gene-LOC118279665	LOC118279665	histone H2B-like	0.451	-1.14981	5.79e-130	3.22e-128	yes	down	810.29	810.7	909.94	578.99	587.53	606.42	843.643	590.98	GO:0005634;GO:0000786;GO:0046982;GO:000367	CC:nucleus;CC:nucleosome;MF:protein heterodimerization activity;MF:DNA binding;	K11252	H2B	map05034;map05322;map05203	Alcoholism;Systemic lupus erythematosus;Viral carcinogenesis	ENOG4111NV5	B:Chromatin structure and dynamics	XP_022817239.1	histone H2B-like [Spodoptera litura]	sp|O97484|H2B_EUPCR;	Histone H2B OS=Euplotes crassus OX=5936 GN=H2B1 PE=3 SV=1;	PF00125.25;PF00808.24	Histone;CBFD_NFYB_HMF	Core histone H2A/H2B/H3/H4;Histone-like transcription factor
gene-LOC118268120	LOC118268120	V-type proton ATPase 116 kDa subunit a1-like, transcript variant X1	0.49	-1.0289	1.23e-129	6.84e-128	yes	down	89.31	87.55	90.27	69.71	64.88	69.58	89.0433	68.0567	GO:0016021;GO:0000220;GO:001507	CC:integral component of membrane;CC:vacuolar proton-transporting V-type ATPase, V0 domain;MF:hydrogen ion transmembrane transporter activity;	K02154	ATPeV0A, ATP6N	map05152;map05323;map04966;map05120;map05165;map04145;map00190;map04142;map04721;map05110	Tuberculosis;Rheumatoid arthritis;Collecting duct acid secretion;Epithelial cell signaling in Helicobacter pylori infection;Human papillomavirus infection;Phagosome;Oxidative phosphorylation;Lysosome;Synaptic vesicle cycle;Vibrio cholerae infection	COG1269	C:Energy production and conversion	XP_021200675.1	V-type proton ATPase 116 kDa subunit a [Helicoverpa armigera]	sp|Q29466|VPP1_BOVIN;	V-type proton ATPase 116 kDa subunit a isoform 1 OS=Bos taurus OX=9913 GN=ATP6V0A1 PE=2 SV=1;	PF01496.20;PF14927.7	V_ATPase_I;Neurensin	V-type ATPase 116kDa subunit family;Neurensin
gene-LOC118265343	LOC118265343	putative E3 ubiquitin-protein ligase UBR7	2.595	1.37558	2.92e-129	1.61e-127	yes	up	21.03	20.33	21.87	85.17	83.36	83.85	21.0767	84.1267	GO:0061630;GO:000827	MF:ubiquitin protein ligase activity;MF:zinc ion binding;	K11979	UBR7	------	------	ENOG410XSV6	S:Function unknown	XP_022814749.1	putative leucine-rich repeat-containing protein DDB_G0290503 [Spodoptera litura]	sp|Q8N806|UBR7_HUMAN;	Putative E3 ubiquitin-protein ligase UBR7 OS=Homo sapiens OX=9606 GN=UBR7 PE=1 SV=2;	PF02207.21;PF00628.30	zf-UBR;PHD	Putative zinc finger in N-recognin;PHD-finger
gene-LOC118278603	LOC118278603	proteasome subunit alpha type-2	0.484	-1.04608	1.17e-126	6.37e-125	yes	down	348.65	347.19	371.41	262.37	267.14	269.11	355.75	266.207	GO:0006511;GO:0005737;GO:0019773;GO:0005634;GO:000429	BP:ubiquitin-dependent protein catabolic process;CC:cytoplasm;CC:proteasome core complex, alpha-subunit complex;CC:nucleus;MF:threonine-type endopeptidase activity;	K02726	PSMA2	map03050	Proteasome	ENOG410XPQ8	O:Posttranslational modification, protein turnover, chaperones	XP_030033604.1	proteasome subunit alpha type-2 [Manduca sexta]	sp|P40301|PSA2_DROME;	Proteasome subunit alpha type-2 OS=Drosophila melanogaster OX=7227 GN=Prosalpha2 PE=1 SV=1;	PF00227.27;PF10584.10	Proteasome;Proteasome_A_N	Proteasome subunit;Proteasome subunit A N-terminal signature
gene-LOC118272913	LOC118272913	cytochrome c oxidase subunit 6B1-like, transcript variant X1	0.491	-1.02673	8.53e-125	4.55e-123	yes	down	836.74	821.84	918.35	486.28	490.33	506.73	858.977	494.447	GO:0090503;GO:0008408;GO:000840	BP:RNA phosphodiester bond hydrolysis, exonucleolytic;MF:3'-5' exonuclease activity;MF:5'-3' exonuclease activity;	K13172	SRRM2, SRM300	------	------	ENOG4111WVB	S:Function unknown	XP_022829760.1	serine/arginine repetitive matrix protein 2 [Spodoptera litura]	sp|Q9D735|TRIR_MOUSE;	Telomerase RNA component interacting RNase OS=Mus musculus OX=10090 GN=Trir PE=1 SV=1;	------	------	------
gene-LOC118262695	LOC118262695	follicle cell protein 3C-1-like	4.453	2.15472	1.58e-123	8.31e-122	yes	up	6.84	6.3	6.92	47.23	45.63	45.33	6.68667	46.0633	------	------	------	------	------	------	ENOG4111V2B	S:Function unknown	XP_022825728.1	follicle cell protein 3C-1 [Spodoptera litura]	sp|P11450|FCP3C_DROME;	Follicle cell protein 3C-1 OS=Drosophila melanogaster OX=7227 GN=Fcp3C PE=2 SV=3;	------	------	------
gene-LOC118281783	LOC118281783	putative ATP synthase subunit f, mitochondrial	0.489	-1.03099	1.76e-122	9.18e-121	yes	down	945.46	961.38	1042.51	760.63	740.57	746.67	983.117	749.29	GO:001602	CC:integral component of membrane;	K02130	ATPeF0F, ATP5J2	map00190;map04714	Oxidative phosphorylation;Thermogenesis	ENOG4111PBN	S:Function unknown	XP_022831262.1	putative ATP synthase subunit f, mitochondrial [Spodoptera litura]	sp|Q9W141|ATPK_DROME;	Putative ATP synthase subunit f, mitochondrial OS=Drosophila melanogaster OX=7227 GN=CG4692 PE=3 SV=1;	PF10206.10	WRW	Mitochondrial F1F0-ATP synthase, subunit f
gene-LOC118281994	LOC118281994	V-type proton ATPase 16 kDa proteolipid subunit	3.189	1.67294	4.48e-122	2.33e-120	yes	up	23.33	25.41	28.59	125.44	122.87	131.67	25.7767	126.66	GO:0033179;GO:0016021;GO:0005774;GO:001507	CC:proton-transporting V-type ATPase, V0 domain;CC:integral component of membrane;CC:vacuolar membrane;MF:hydrogen ion transmembrane transporter activity;	K02155	ATPeV0C, ATP6L	map05152;map05323;map04966;map05120;map05165;map04145;map00190;map04142;map04721;map05110	Tuberculosis;Rheumatoid arthritis;Collecting duct acid secretion;Epithelial cell signaling in Helicobacter pylori infection;Human papillomavirus infection;Phagosome;Oxidative phosphorylation;Lysosome;Synaptic vesicle cycle;Vibrio cholerae infection	COG0636	C:Energy production and conversion	XP_021182666.1	V-type proton ATPase 16 kDa proteolipid subunit [Helicoverpa armigera]	sp|P55277|VATL_HELVI;	V-type proton ATPase 16 kDa proteolipid subunit OS=Heliothis virescens OX=7102 GN=VHA16 PE=2 SV=1;	PF00137.22	ATP-synt_C	ATP synthase subunit C
gene-LOC118267825	LOC118267825	uncharacterized LOC118267825	0.141	-2.82855	1.5e-121	7.75e-120	yes	down	193.56	190.29	195.74	45.51	39.62	42.65	193.197	42.5933	------	------	------	------	------	------	------	------	XP_022826924.1	uncharacterized protein LOC111356693 [Spodoptera litura]	------	------	------	------	------
gene-LOC118267127	LOC118267127	uncharacterized LOC118267127	0.169	-2.5679	1.26e-120	6.42e-119	yes	down	29.17	41.74	23.22	10.34	10.93	5.19	31.3767	8.82	GO:0016021;GO:0004497;GO:0020037;GO:0016705;GO:0004672;GO:0005506;GO:000552	CC:integral component of membrane;MF:monooxygenase activity;MF:heme binding;MF:oxidoreductase activity, acting on paired donors, with incorporation or reduction of molecular oxygen;MF:protein kinase activity;MF:iron ion binding;MF:ATP binding;	K14985	CYP18A1	map00981	Insect hormone biosynthesis	COG2124	Q:Secondary metabolites biosynthesis, transport and catabolism	XP_022819801.1	cytochrome P450 18a1-like [Spodoptera litura]	sp|Q95078|CP18A_DROME;	Cytochrome P450 18a1 OS=Drosophila melanogaster OX=7227 GN=Cyp18a1 PE=2 SV=2;	------	------	------
gene-LOC118262502	LOC118262502	phosphoglycerate kinase-like	0.438	-1.19221	3.32e-120	1.69e-118	yes	down	127.01	128.5	140.01	88.97	87.61	90.16	131.84	88.9133	GO:0006096;GO:0004618;GO:000552	BP:glycolytic process;MF:phosphoglycerate kinase activity;MF:ATP binding;	K00927	PGK, pgk	map00010;map04066	Glycolysis / Gluconeogenesis;HIF-1 signaling pathway	COG0126	G:Carbohydrate transport and metabolism	ALA09393.1	phosphoglycerate kinase [Spodoptera frugiperda]	sp|Q01604|PGK_DROME;	Phosphoglycerate kinase OS=Drosophila melanogaster OX=7227 GN=Pgk PE=2 SV=2;	PF00162.20	PGK	Phosphoglycerate kinase
gene-LOC118268321	LOC118268321	CTP synthase-like	2.104	1.07303	1.03e-118	5.19e-117	yes	up	29.64	27.7	27.64	90.06	93.85	91.1	28.3267	91.67	GO:0006541;GO:0044210;GO:0003883;GO:000552	BP:glutamine metabolic process;BP:'de novo' CTP biosynthetic process;MF:CTP synthase activity;MF:ATP binding;	K01937	pyrG, CTPS	map00240	Pyrimidine metabolism	COG0504	U:Intracellular trafficking, secretion, and vesicular transport	XP_022825288.1	CTP synthase [Spodoptera litura]	sp|Q9VUL1|PYRG_DROME;	CTP synthase OS=Drosophila melanogaster OX=7227 GN=CTPsyn PE=1 SV=2;	PF06418.15;PF00117.29	CTP_synth_N;GATase	CTP synthase N-terminus;Glutamine amidotransferase class-I
MSTRG.6249		-	0.309	-1.69556	2.74e-118	1.38e-116	yes	down	66.23	67.47	68.32	32.69	30.55	33.03	67.34	32.09	GO:001675	MF:transferase activity, transferring hexosyl groups;	------	------	------	------	ENOG4110RD0	S:Function unknown	PZC75368.1	hypothetical protein B5X24_HaOG206415 [Helicoverpa armigera]	------	------	------	------	------
gene-LOC118273078	LOC118273078	Golgi apparatus protein 1-like, transcript variant X1	3.246	1.69855	2.87e-117	1.44e-115	yes	up	6.86	6.54	7.31	33.03	35.26	35.06	6.90333	34.45	GO:0016021;GO:000013	CC:integral component of membrane;CC:Golgi membrane;	K06816	GLG1, ESL1	map04514	Cell adhesion molecules (CAMs)	ENOG410XNWV	U:Intracellular trafficking, secretion, and vesicular transport	XP_022820396.1	Golgi apparatus protein 1 isoform X1 [Spodoptera litura]	sp|Q02391|GSLG1_CHICK;	Golgi apparatus protein 1 OS=Gallus gallus OX=9031 GN=GLG1 PE=1 SV=1;	PF00839.18	Cys_rich_FGFR	Cysteine rich repeat
gene-LOC118270905	LOC118270905	zinc finger protein 330 homolog	0.215	-2.2146	6.09e-117	3.03e-115	yes	down	47.37	50.17	54.03	16.84	17.95	15.54	50.5233	16.7767	GO:0005634;GO:000827	CC:nucleus;MF:zinc ion binding;	------	------	------	------	ENOG410XNTY	S:Function unknown	XP_022823891.1	zinc finger protein 330 homolog [Spodoptera litura]	sp|Q9VAU9|ZN330_DROME;	Zinc finger protein 330 homolog OS=Drosophila melanogaster OX=7227 GN=Noa36 PE=2 SV=1;	PF06524.13	NOA36	NOA36 protein
gene-LOC118265481	LOC118265481	circumsporozoite protein-like	0.464	-1.108	8.4e-117	4.17e-115	yes	down	1560.16	1586.69	1775.9	1116.62	1175.9	1264.68	1640.92	1185.73	------	------	------	------	------	------	------	------	------	------	------	------	------	------	------
gene-LOC118268171	LOC118268171	acidic leucine-rich nuclear phosphoprotein 32 family member A-like, transcript variant X2	2.071	1.05003	1.37e-116	6.75e-115	yes	up	87.63	85.93	92.89	272.86	288.81	280.75	88.8167	280.807	------	------	K18646	ANP32A_C_D	------	------	ENOG4111HZT;ENOG410ZN72	S:Function unknown;	XP_022825149.1	acidic leucine-rich nuclear phosphoprotein 32 family member A isoform X2 [Spodoptera litura]	sp|Q9V895|AN32A_DROME;	Acidic leucine-rich nuclear phosphoprotein 32 family member A OS=Drosophila melanogaster OX=7227 GN=Anp32a PE=2 SV=1;	PF14580.7;PF12799.8;PF13855.7;PF13516.7	LRR_9;LRR_4;LRR_8;LRR_6	Leucine-rich repeat;Leucine Rich repeats;Leucine rich repeat;Leucine Rich repeat
gene-LOC118274070	LOC118274070	transmembrane protein 205-like	0.256	-1.96471	6.81e-116	3.36e-114	yes	down	27.26	28.38	27.04	11.67	9.95	11.05	27.56	10.89	------	------	------	------	------	------	ENOG4111HFX	S:Function unknown	XP_022821858.1	transmembrane protein 205 [Spodoptera litura]	sp|Q91XE8|TM205_MOUSE;	Transmembrane protein 205 OS=Mus musculus OX=10090 GN=Tmem205 PE=1 SV=1;	PF13664.7	DUF4149	Domain of unknown function
gene-LOC118263971	LOC118263971	Golgi to ER traffic protein 4 homolog	2.561	1.3566	3.23e-114	1.57e-112	yes	up	22.06	21.15	23.96	86.3	89.88	88.28	22.39	88.1533	GO:004504	BP:protein insertion into ER membrane;	K23387	GET4	------	------	ENOG410XRWE	U:Intracellular trafficking, secretion, and vesicular transport	XP_022830809.1	Golgi to ER traffic protein 4 homolog [Spodoptera litura]	sp|A1Z3X3|GET4_ORYLA;	Golgi to ER traffic protein 4 homolog OS=Oryzias latipes OX=8090 GN=get4 PE=2 SV=1;	PF04190.14	DUF410	Protein of unknown function
gene-LOC118266627	LOC118266627	glyoxalase domain-containing protein 4-like	0.398	-1.32824	8.51e-114	4.11e-112	yes	down	83.88	81.29	85.5	49.03	53.41	51.24	83.5567	51.2267	------	------	------	------	------	------	COG0346;ENOG410XP3J	E:Amino acid transport and metabolism;S:Function unknown	XP_021185034.1	glyoxalase domain-containing protein 4 [Helicoverpa armigera]	sp|Q5I0D1|GLOD4_RAT;	Glyoxalase domain-containing protein 4 OS=Rattus norvegicus OX=10116 GN=Glod4 PE=1 SV=1;	PF00903.26	Glyoxalase	Glyoxalase/Bleomycin resistance protein/Dioxygenase superfamily
gene-LOC118280048	LOC118280048	aldo-keto reductase AKR2E4-like	0.225	-2.15113	2.12e-113	1.02e-111	yes	down	52.32	54.3	54.91	17.85	20.37	17.82	53.8433	18.68	GO:001649	MF:oxidoreductase activity;	K00011	AKR1B	map00051;map00040;map00561;map00790;map00052	Fructose and mannose metabolism;Pentose and glucuronate interconversions;Glycerolipid metabolism;Folate biosynthesis;Galactose metabolism	COG0656	U:Intracellular trafficking, secretion, and vesicular transport	XP_022817103.1	aldo-keto reductase AKR2E4-like isoform X2 [Spodoptera litura]	sp|H9JTG9|AK2E4_BOMMO;	Aldo-keto reductase AKR2E4 OS=Bombyx mori OX=7091 GN=akr2e PE=1 SV=1;	PF00248.22	Aldo_ket_red	Aldo/keto reductase family
gene-LOC118279947	LOC118279947	aldo-keto reductase AKR2E4-like	0.345	-1.53686	1.08e-112	5.17e-111	yes	down	133.02	127.79	142.74	72.26	79.61	69.44	134.517	73.77	GO:001649	MF:oxidoreductase activity;	K00011	AKR1B	map00051;map00040;map00561;map00790;map00052	Fructose and mannose metabolism;Pentose and glucuronate interconversions;Glycerolipid metabolism;Folate biosynthesis;Galactose metabolism	COG0656	S:Function unknown	XP_022835003.1	aldo-keto reductase AKR2E4-like isoform X1 [Spodoptera litura]	sp|H9JTG9|AK2E4_BOMMO;	Aldo-keto reductase AKR2E4 OS=Bombyx mori OX=7091 GN=akr2e PE=1 SV=1;	PF00248.22	Aldo_ket_red	Aldo/keto reductase family
gene-LOC118280025	LOC118280025	nascent polypeptide-associated complex subunit alpha-like	0.5	-1.00007	1.13e-112	5.37e-111	yes	down	499.05	470.63	542.46	391.57	375.93	400.59	504.047	389.363	GO:0006457;GO:0005737;GO:0005854;GO:0051082;GO:000552	BP:protein folding;CC:cytoplasm;CC:nascent polypeptide-associated complex;MF:unfolded protein binding;MF:ATP binding;	K03626	EGD2, NACA	map04928	Parathyroid hormone synthesis, secretion and action	COG1308	K:Transcription	XP_022817209.1	nascent polypeptide-associated complex subunit alpha [Spodoptera litura]	sp|Q94518|NACA_DROME;	Nascent polypeptide-associated complex subunit alpha OS=Drosophila melanogaster OX=7227 GN=Nacalpha PE=1 SV=2;	PF01849.19;PF19026.1	NAC;HYPK_UBA	NAC domain;HYPK UBA domain
gene-LOC118276645	LOC118276645	poly(A) polymerase type 3-like, transcript variant X3	2.01	1.00698	4.72e-111	2.24e-109	yes	up	19.43	19.19	18.85	57.96	56.66	58.61	19.1567	57.7433	GO:0031123;GO:0043631;GO:0006397;GO:0005634;GO:0004652;GO:0003723;GO:0046872;GO:000552	BP:RNA 3'-end processing;BP:RNA polyadenylation;BP:mRNA processing;CC:nucleus;MF:polynucleotide adenylyltransferase activity;MF:RNA binding;MF:metal ion binding;MF:ATP binding;	K14376	PAP	map03015	mRNA surveillance pathway	COG5186	A:RNA processing and modification	PCG79004.1	hypothetical protein B5V51_2330 [Heliothis virescens]	sp|P25500|PAPOA_BOVIN;	Pol;	PF04928.18;PF04926.16;PF01909.24	PAP_central;PAP_RNA-bind;NTP_transf_2	Pol;Pol;Nucleotidyltransferase domain
MSTRG.2274		-	0.127	-2.97559	1.79e-110	8.42e-109	yes	down	3572.56	3731.27	3650.96	644.46	710.69	804.99	3651.6	720.047	------	------	------	------	------	------	------	------	------	------	------	------	------	------	------
gene-LOC118278263	LOC118278263	ATP synthase subunit g, mitochondrial-like	0.419	-1.25586	2.11e-110	9.94e-109	yes	down	582.25	561.54	604.57	359.54	384.73	398.31	582.787	380.86	GO:0015986;GO:0000276;GO:001507	BP:ATP synthesis coupled proton transport;CC:mitochondrial proton-transporting ATP synthase complex, coupling factor;MF:hydrogen ion transmembrane transporter activity;	K02140	ATPeFG, ATP5L, ATP20	map00190;map04714	Oxidative phosphorylation;Thermogenesis	ENOG4111TZ1	I:Lipid transport and metabolism	XP_022821889.1	ATP synthase subunit g, mitochondrial [Spodoptera litura]	sp|Q5RFH0|ATP5L_PONAB;	ATP synthase subunit g, mitochondrial OS=Pongo abelii OX=9601 GN=ATP5MG PE=3 SV=1;	PF04718.16	ATP-synt_G	Mitochondrial ATP synthase g subunit
gene-LOC118280467	LOC118280467	26S proteasome non-ATPase regulatory subunit 13-like, transcript variant X1	0.453	-1.14362	3.63e-110	1.7e-108	yes	down	170.38	154.6	155.12	112.26	106.05	116.75	160.033	111.687	GO:000050	CC:proteasome complex;	K03039	PSMD13, RPN9	map03050;map05169	Proteasome;Epstein-Barr virus infection	ENOG410XPG9	O:Posttranslational modification, protein turnover, chaperones	XP_022824257.1	26S proteasome non-ATPase regulatory subunit 13-like isoform X1 [Spodoptera litura]	sp|P84169|PSD13_CHICK;	26S proteasome non-ATPase regulatory subunit 13 OS=Gallus gallus OX=9031 GN=PSMD13 PE=1 SV=1;	PF01399.28	PCI	PCI domain
gene-LOC118279019	LOC118279019	facilitated trehalose transporter Tret1-like	0.423	-1.24241	5.42e-110	2.53e-108	yes	down	52.19	48.54	50.5	30.88	32.19	34.38	50.41	32.4833	GO:0016021;GO:002285	CC:integral component of membrane;MF:transmembrane transporter activity;	K14258	TRET1	------	------	ENOG410XNQK	S:Function unknown	XP_022821383.1	facilitated trehalose transporter Tret1-like [Spodoptera litura]	sp|A9ZSY3|TRET1_BOMMO;	Facilitated trehalose transporter Tret1 OS=Bombyx mori OX=7091 GN=Tret1 PE=1 SV=1;	PF00083.25;PF07690.17	Sugar_tr;MFS_1	Sugar;Major Facilitator Superfamily
MSTRG.10886		-	0.359	-1.47995	5.8e-110	2.7e-108	yes	down	406.66	433.62	453.37	231.96	247.53	244.72	431.217	241.403	------	------	------	------	------	------	ENOG410Y6DN;COG2272	S:Function unknown;	XP_022822830.1	uncharacterized protein LOC111353864 [Spodoptera litura]	------	------	------	------	------
gene-LOC118275814	LOC118275814	electron transfer flavoprotein subunit beta-like	0.484	-1.04588	3.57e-109	1.65e-107	yes	down	222.3	225.3	235.38	172.62	168.5	169.74	227.66	170.287	GO:0005759;GO:000905	CC:mitochondrial matrix;MF:electron carrier activity;	K03521	fixA, etfB	------	------	COG2086	C:Energy production and conversion	XP_022817539.1	electron transfer flavoprotein subunit beta [Spodoptera litura]	sp|P38117|ETFB_HUMAN;	Electron transfer flavoprotein subunit beta OS=Homo sapiens OX=9606 GN=ETFB PE=1 SV=3;	PF01012.22	ETF	Electron transfer flavoprotein domain
gene-LOC118276481	LOC118276481	uncharacterized LOC118276481	0.371	-1.43086	4.32e-109	1.99e-107	yes	down	1491.36	1372.4	1646.05	916	861.39	857.3	1503.27	878.23	GO:0042742;GO:0016021;GO:000557	BP:defense response to bacterium;CC:integral component of membrane;CC:extracellular region;	------	------	------	------	------	------	XP_022828271.1	uncharacterized protein LOC111357702 [Spodoptera litura]	------	------	------	------	------
gene-LOC118274974	LOC118274974	uncharacterized LOC118274974	5.786	2.53258	4.98e-109	2.28e-107	yes	up	1.66	1.58	1.48	14.04	14.62	13.57	1.57333	14.0767	GO:0006665;GO:000434	BP:sphingolipid metabolic process;MF:glucosylceramidase activity;	K01201	GBA, srfJ	map00600;map00511;map04142	Sphingolipid metabolism;Other glycan degradation;Lysosome	COG5520	G:Carbohydrate transport and metabolism	XP_022831866.1	uncharacterized protein LOC111360225 [Spodoptera litura]	------	------	------	------	------
gene-LOC118267493	LOC118267493	MD-2-related lipid-recognition protein-like	0.323	-1.63006	5.01e-109	2.29e-107	yes	down	288.42	282.53	325.72	158.34	137.26	154.68	298.89	150.093	GO:0032367;GO:0016021;GO:0005576;GO:000828	BP:intracellular cholesterol transport;CC:integral component of membrane;CC:extracellular region;MF:lipid binding;	K13443	NPC2	map04979;map04142	Cholesterol metabolism;Lysosome	ENOG41122NY	S:Function unknown	XP_022827171.1	MD-2-related lipid-recognition protein-like [Spodoptera litura]	sp|B0FHH8|ML1P_MANSE;	MD-2-related lipid-recognition protein OS=Manduca sexta OX=7130 PE=1 SV=1;	PF02221.16	E1_DerP2_DerF2	ML domain
gene-LOC118263013	LOC118263013	proteasome subunit beta type-6-like	0.468	-1.09531	5.31e-109	2.42e-107	yes	down	290.78	294.35	309.52	199.76	199.01	207.92	298.217	202.23	GO:0051603;GO:0005839;GO:000429	BP:proteolysis involved in cellular protein catabolic process;CC:proteasome core complex;MF:threonine-type endopeptidase activity;	K02738	PSMB6	map03050	Proteasome	ENOG410XS23	O:Posttranslational modification, protein turnover, chaperones	PCG80887.1	hypothetical protein B5V51_656 [Heliothis virescens]	sp|Q60692|PSB6_MOUSE;	Proteasome subunit beta type-6 OS=Mus musculus OX=10090 GN=Psmb6 PE=1 SV=3;	PF00227.27	Proteasome	Proteasome subunit
gene-LOC118269199	LOC118269199	eukaryotic translation initiation factor 6	0.477	-1.06849	8.21e-109	3.73e-107	yes	down	286.48	272.69	311.64	211.15	210.95	218.69	290.27	213.597	GO:0042273;GO:0042256;GO:0005737;GO:0005730;GO:0043023;GO:0043022;GO:000374	BP:ribosomal large subunit biogenesis;BP:mature ribosome assembly;CC:cytoplasm;CC:nucleolus;MF:ribosomal large subunit binding;MF:ribosome binding;MF:translation initiation factor activity;	K03264	EIF6	map03008	Ribosome biogenesis in eukaryotes	COG1976	J:Translation, ribosomal structure and biogenesis	XP_022837785.1	eukaryotic translation initiation factor 6 [Spodoptera litura]	sp|Q6GR45|IF6_XENLA;	Eukaryotic translation initiation factor 6 OS=Xenopus laevis OX=8355 GN=eif6 PE=2 SV=1;	PF01912.19	eIF-6	eIF-6 family
gene-LOC118268728	LOC118268728	glucocorticoid-induced transcript 1 protein-like, transcript variant X3	7.376	2.88283	1.87e-108	8.45e-107	yes	up	1.14	0.85	1.09	11.23	11.69	12.27	1.02667	11.73	------	------	------	------	------	------	ENOG4111PY2;ENOG410YITN	S:Function unknown;	XP_022837894.1	glucocorticoid-induced transcript 1 protein-like isoform X1 [Spodoptera litura]	sp|Q6P1L5|F117B_HUMAN;	Protein FAM117B OS=Homo sapiens OX=9606 GN=FAM117B PE=1 SV=2;	PF15388.7	FAM117	Protein Family FAM117
gene-LOC118269681	LOC118269681	myosin light chain alkali-like, transcript variant X1	0.483	-1.04843	3.97e-108	1.79e-106	yes	down	259.12	249.46	272.54	198.81	187.52	194.94	260.373	193.757	------	------	------	------	------	------	COG5126;ENOG4111WV2	S:Function unknown;Z:Cytoskeleton	XP_022826084.1	myosin light chain alkali isoform X1 [Spodoptera litura]	sp|Q24756|MLC1_DROVI;	Myosin light chain alkali OS=Drosophila virilis OX=7244 GN=Mlc1 PE=4 SV=1;	PF13499.7;PF13405.7;PF00036.33	EF-hand_7;EF-hand_6;EF-hand_1	EF-hand domain pair;EF-hand domain;EF hand
gene-LOC118275838	LOC118275838	ATP synthase-coupling factor 6, mitochondrial-like	0.47	-1.08841	4.26e-108	1.91e-106	yes	down	721.33	724.17	802.57	523.91	564.41	555.94	749.357	548.087	GO:0015986;GO:0000276;GO:001507	BP:ATP synthesis coupled proton transport;CC:mitochondrial proton-transporting ATP synthase complex, coupling factor;MF:hydrogen ion transmembrane transporter activity;	K02131	ATPeF0F6, ATP5J	map05012;map00190;map05010;map05016;map04714	Parkinson disease;Oxidative phosphorylation;Alzheimer disease;Huntington disease;Thermogenesis	ENOG41122G1	C:Energy production and conversion	XP_022817686.1	ATP synthase-coupling factor 6, mitochondrial [Spodoptera litura]	sp|Q24407|ATP5J_DROME;	ATP synthase-coupling factor 6, mitochondrial OS=Drosophila melanogaster OX=7227 GN=ATPsynCf6 PE=3 SV=1;	PF05511.12	ATP-synt_F6	Mitochondrial ATP synthase coupling factor 6
gene-LOC118267272	LOC118267272	troponin C-like	0.147	-2.77007	5.14e-107	2.28e-105	yes	down	57.41	55.36	58.21	14.26	13.94	10.43	56.9933	12.8767	GO:000550	MF:calcium ion binding;	------	------	------	------	COG5126;COG5126;COG5126	D:Cell cycle control, cell division, chromosome partitioning;T:Signal transduction mechanisms;Z:Cytoskeleton	XP_022819717.1	troponin C-like isoform X1 [Spodoptera litura]	sp|P47949|TNNC3_DROME;	Troponin C, isoform 3 OS=Drosophila melanogaster OX=7227 GN=TpnC73F PE=2 SV=2;	PF13499.7;PF00036.33;PF13405.7;PF13833.7;PF14658.7;PF13202.7	EF-hand_7;EF-hand_1;EF-hand_6;EF-hand_8;EF-hand_9;EF-hand_5	EF-hand domain pair;EF hand;EF-hand domain;EF-hand domain pair;EF-hand domain;EF hand
gene-LOC118276924	LOC118276924	ommochrome-binding protein-like	2.827	1.49935	8.19e-107	3.62e-105	yes	up	22.93	23.28	25.5	104.41	100.51	107.35	23.9033	104.09	------	------	------	------	------	------	ENOG4110QPA;ENOG4110QI3;ENOG41112QX;ENOG4110T7I;ENOG4110SZS;ENOG4110R6F	S:Function unknown;	XP_022828654.1	ommochrome-binding protein-like [Spodoptera litura]	sp|P31420|OMBP_MANSE;	Ommochrome-binding protein OS=Manduca sexta OX=7130 PE=1 SV=1;	------	------	------
gene-LOC118279343	LOC118279343	uridine phosphorylase 1-like, transcript variant X1	0.32	-1.64435	3.73e-106	1.64e-104	yes	down	65.25	62.66	64.03	31.96	30.3	33.13	63.98	31.7967	GO:0009166;GO:0009116;GO:0005737;GO:000485	BP:nucleotide catabolic process;BP:nucleoside metabolic process;CC:cytoplasm;MF:uridine phosphorylase activity;	K00757	udp, UPP	map00240;map00983	Pyrimidine metabolism;Drug metabolism - other enzymes	COG2820	S:Function unknown	XP_022837621.1	uridine phosphorylase 1-like isoform X1 [Spodoptera litura]	sp|P52624|UPP1_MOUSE;	Uridine phosphorylase 1 OS=Mus musculus OX=10090 GN=Upp1 PE=1 SV=2;	PF01048.21	PNP_UDP_1	Phosphorylase superfamily
gene-LOC118276661	LOC118276661	proliferating cell nuclear antigen	0.471	-1.08495	4.06e-106	1.78e-104	yes	down	182.78	173.81	186.51	126.61	133.09	135.33	181.033	131.677	GO:0006260;GO:0006275;GO:0005634;GO:0030337;GO:000367	BP:DNA replication;BP:regulation of DNA replication;CC:nucleus;MF:DNA polymerase processivity factor activity;MF:DNA binding;	K04802	PCNA	map04110;map05161;map03430;map03420;map03410;map03030;map04530	Cell cycle;Hepatitis B;Mismatch repair;Nucleotide excision repair;Base excision repair;DNA replication;Tight junction	COG0592	L:Replication, recombination and repair	BAC02929.1	proliferating cell nuclear antigen [Spodoptera frugiperda]	sp|O01377|PCNA_BOMMO;	Proliferating cell nuclear antigen OS=Bombyx mori OX=7091 GN=PCNA PE=2 SV=1;	PF02747.16;PF00705.19;PF02144.17;PF04139.14	PCNA_C;PCNA_N;Rad1;Rad9	Proliferating cell nuclear antigen, C-terminal domain;Proliferating cell nuclear antigen, N-terminal domain;Repair protein Rad1/Rec1/Rad17;Rad9
gene-LOC118264331	LOC118264331	cathepsin B-like	0.413	-1.27615	1e-105	4.41e-104	yes	down	81.42	78.09	84.7	53.57	51.42	50.32	81.4033	51.77	GO:0050790;GO:000419	BP:regulation of catalytic activity;MF:cysteine-type endopeptidase activity;	K01363	CTSB	map04142;map04621;map04924;map04210;map04612;map04140	Lysosome;NOD-like receptor signaling pathway;Renin secretion;Apoptosis;Antigen processing and presentation;Autophagy - animal	COG4870	O:Posttranslational modification, protein turnover, chaperones	PCG67287.1	hypothetical protein B5V51_6612 [Heliothis virescens]	sp|P00787|CATB_RAT;	Cathepsin B OS=Rattus norvegicus OX=10116 GN=Ctsb PE=1 SV=2;	PF00112.24;PF08127.14	Peptidase_C1;Propeptide_C1	Papain family cysteine protease;Peptidase family C1 propeptide
gene-LOC118267707	LOC118267707	uncharacterized LOC118267707, transcript variant X4	2.024	1.01722	1.88e-104	8.16e-103	yes	up	7.44	7.15	7.34	22.7	21.98	23.61	7.31	22.7633	GO:0071564;GO:004687	CC:npBAF complex;MF:metal ion binding;	K22197	BAF45A, PHF10	map05225	Hepatocellular carcinoma	ENOG410Y0WP	S:Function unknown	XP_022826633.1	titin homolog isoform X1 [Spodoptera litura]	sp|Q9D8M7|PHF10_MOUSE;	PHD finger protein 10 OS=Mus musculus OX=10090 GN=Phf10 PE=1 SV=4;	PF00628.30;PF13831.7	PHD;PHD_2	PHD-finger;PHD-finger
gene-LOC118274476	LOC118274476	peptidoglycan-recognition protein LB-like	0.478	-1.06556	4.61e-104	1.98e-102	yes	down	79.9	77.03	82.34	57.16	58.02	60.82	79.7567	58.6667	GO:0045087;GO:0009253;GO:0008745;GO:0042834;GO:000827	BP:innate immune response;BP:peptidoglycan catabolic process;MF:N-acetylmuramoyl-L-alanine amidase activity;MF:peptidoglycan binding;MF:zinc ion binding;	K01446	PGRP	------	------	ENOG4111PAY	O:Posttranslational modification, protein turnover, chaperones	XP_022831988.1	peptidoglycan-recognition protein LB-like [Spodoptera litura]	sp|Q8INK6|PGPLB_DROME;	Peptidoglycan-recognition protein LB OS=Drosophila melanogaster OX=7227 GN=PGRP-LB PE=1 SV=1;	PF01510.26	Amidase_2	N-acetylmuramoyl-L-alanine amidase
gene-LOC118273365	LOC118273365	protein arginine N-methyltransferase 1-like	2.59	1.37302	8.17e-104	3.49e-102	yes	up	15.61	15.43	16.49	63.18	62.17	64.08	15.8433	63.1433	GO:001627	MF:protein-arginine N-methyltransferase activity;	K11436	PRMT3	------	------	ENOG410XQYH	S:Function unknown	XP_022820327.1	protein arginine N-methyltransferase 3-like [Spodoptera litura]	sp|O60678|ANM3_HUMAN;	Protein arginine N-methyltransferase 3 OS=Homo sapiens OX=9606 GN=PRMT3 PE=1 SV=4;	PF13649.7;PF06325.14;PF03848.15;PF08241.13;PF08003.12;PF05175.15;PF13847.7;PF13489.7;PF08242.13	Methyltransf_25;PrmA;TehB;Methyltransf_11;Methyltransf_9;MTS;Methyltransf_31;Methyltransf_23;Methyltransf_12	Methyltransferase domain;Ribosomal protein L11 methyltransferase;Tellurite resistance protein TehB;Methyltransferase domain;Protein of unknown function;Methyltransferase small domain;Methyltransferase domain;Methyltransferase domain;Methyltransferase domain
gene-LOC118275062	LOC118275062	centromere protein J-like	2.299	1.20077	1.02e-103	4.36e-102	yes	up	14.21	14.07	15.57	52.45	51.09	51.4	14.6167	51.6467	------	------	K11502	CENPJ	------	------	ENOG4110DC4	S:Function unknown	XP_022831695.1	centromere protein J [Spodoptera litura]	sp|Q569L8|CENPJ_MOUSE;	Centromere protein J OS=Mus musculus OX=10090 GN=Cenpj PE=2 SV=2;	PF07202.14	Tcp10_C	T-complex protein 10 C-terminus
gene-LOC118276274	LOC118276274	succinate dehydrogenase cytochrome b560 subunit, mitochondrial-like	0.398	-1.32899	5.88e-103	2.48e-101	yes	down	264.54	239.3	289.37	163.38	157.73	162.52	264.403	161.21	GO:0006099;GO:0016021;GO:0045281;GO:0000104;GO:0046872;GO:000905	BP:tricarboxylic acid cycle;CC:integral component of membrane;CC:succinate dehydrogenase complex;MF:succinate dehydrogenase activity;MF:metal ion binding;MF:electron carrier activity;	K00236	SDHC, SDH3	map00190;map05012;map05010;map05016;map04714;map00020;map04932	Oxidative phosphorylation;Parkinson disease;Alzheimer disease;Huntington disease;Thermogenesis;Citrate cycle (TCA cycle);Non-alcoholic fatty liver disease (NAFLD)	COG2009	C:Energy production and conversion	XP_022827959.1	succinate dehydrogenase cytochrome b560 subunit, mitochondrial-like [Spodoptera litura]	sp|P70097|C560_CRIGR;	Succinate dehydrogenase cytochrome b560 subunit, mitochondrial OS=Cricetulus griseus OX=10029 GN=SDHC PE=2 SV=1;	PF01127.23	Sdh_cyt	Succinate dehydrogenase/Fumarate reductase transmembrane subunit
gene-LOC118277542	LOC118277542	PSME3-interacting protein-like	0.293	-1.76968	9.53e-103	4e-101	yes	down	94.83	94.22	105.4	41.71	44.19	47.4	98.15	44.4333	------	------	------	------	------	------	ENOG4111INN	S:Function unknown	XP_022835046.1	protein FAM192A [Spodoptera litura]	sp|Q91WE2|PIP30_MOUSE;	PSME3-interacting protein OS=Mus musculus OX=10090 GN=Fam192a PE=1 SV=1;	PF10187.10	FAM192A_Fyv6_N	FAM192A/Fyv6, N-terminal domain
gene-LOC118267653	LOC118267653	serine/threonine-protein phosphatase 4 regulatory subunit 2-like	2.67	1.41706	7.78e-102	3.25e-100	yes	up	22.01	21.09	22.61	87.79	89.35	93.1	21.9033	90.08	GO:0030289;GO:001988	CC:protein phosphatase 4 complex;MF:protein phosphatase regulator activity;	K15425	PPP4R2	------	------	ENOG4110IV7	T:Signal transduction mechanisms	PCG67396.1	hypothetical protein B5V51_6462 [Heliothis virescens]	sp|Q9W2U4|PP4R2_DROME;	Serine/threonine-protein phosphatase 4 regulatory subunit 2 OS=Drosophila melanogaster OX=7227 GN=PPP4R2r PE=1 SV=2;	PF09184.12	PPP4R2	PPP4R2
gene-LOC118265960	LOC118265960	cold and drought-regulated protein CORA-like, transcript variant X1	0.432	-1.21174	1.33e-101	5.54e-100	yes	down	453.64	467.89	510.52	315.05	320.15	336.44	477.35	323.88	------	------	------	------	------	------	------	------	------	------	------	------	------	------	------
gene-LOC118267373	LOC118267373	probable 4-coumarate--CoA ligase 1	0.4	-1.32106	1.29e-100	5.32e-99	yes	down	54.69	51.85	55.34	34.71	31.39	33.7	53.96	33.2667	GO:000382	MF:catalytic activity;	------	------	------	------	COG0318	V:Defense mechanisms	XP_022826495.1	probable 4-coumarate--CoA ligase 1 [Spodoptera litura]	sp|Q54P77|4CL1_DICDI;	Probable 4-coumarate--CoA ligase 1 OS=Dictyostelium discoideum OX=44689 GN=4cl1 PE=3 SV=1;	PF00501.29;PF13193.7	AMP-binding;AMP-binding_C	AMP-binding enzyme;AMP-binding enzyme C-terminal domain
gene-LOC118261842	LOC118261842	proliferating cell nuclear antigen	0.455	-1.13547	1.41e-100	5.82e-99	yes	down	154.44	161.64	163.98	111.16	111.16	115.08	160.02	112.467	GO:0006260;GO:0006275;GO:0005634;GO:0030337;GO:000367	BP:DNA replication;BP:regulation of DNA replication;CC:nucleus;MF:DNA polymerase processivity factor activity;MF:DNA binding;	K04802	PCNA	map04110;map05161;map03430;map03420;map03410;map03030;map04530	Cell cycle;Hepatitis B;Mismatch repair;Nucleotide excision repair;Base excision repair;DNA replication;Tight junction	COG0592	L:Replication, recombination and repair	BAC02929.1	proliferating cell nuclear antigen [Spodoptera frugiperda]	sp|O01377|PCNA_BOMMO;	Proliferating cell nuclear antigen OS=Bombyx mori OX=7091 GN=PCNA PE=2 SV=1;	PF02747.16;PF00705.19;PF02144.17;PF04139.14	PCNA_C;PCNA_N;Rad1;Rad9	Proliferating cell nuclear antigen, C-terminal domain;Proliferating cell nuclear antigen, N-terminal domain;Repair protein Rad1/Rec1/Rad17;Rad9
gene-LOC118268781	LOC118268781	uncharacterized LOC118268781	0.196	-2.35139	9.92e-100	4.03e-98	yes	down	41.34	39.67	41.42	12.6	11.83	12.58	40.81	12.3367	------	------	------	------	------	------	ENOG4111T57	S:Function unknown	XP_022814105.1	uncharacterized protein LOC111347933 [Spodoptera litura]	sp|P16682|PHND_ECOLI;	Phosphonates-binding periplasmic protein OS=Escherichia coli;	PF12974.8	Phosphonate-bd	ABC transporter, phosphonate, periplasmic substrate-binding protein
gene-LOC118279115	LOC118279115	uncharacterized LOC118279115	0.468	-1.09601	2.88e-99	1.16e-97	yes	down	39.92	40.26	38.84	28.71	29.69	29.3	39.6733	29.2333	GO:001678	MF:hydrolase activity;	K01063	JHE	map00981	Insect hormone biosynthesis	COG2272;ENOG410XQ36	S:Function unknown;O:Posttranslational modification, protein turnover, chaperones	XP_021196421.1	uncharacterized protein LOC110380678 [Helicoverpa armigera]	sp|P35502|ESTF_MYZPE;	Esterase FE4 OS=Myzus persicae OX=13164 PE=1 SV=1;	PF00135.29;PF07859.14	COesterase;Abhydrolase_3	Carboxylesterase family;alpha/beta hydrolase fold
gene-LOC118262280	LOC118262280	serine/threonine-protein phosphatase 2A regulatory subunit B'' subunit beta-like, transcript variant X1	0.171	-2.5519	3.23e-99	1.3e-97	yes	down	176.24	194.48	198.5	15.67	17.44	16.77	189.74	16.6267	GO:000550	MF:calcium ion binding;	K11583	PPP2R3	map05165;map04261;map03015;map04728;map04071;map04151;map04152	Human papillomavirus infection;Adrenergic signaling in cardiomyocytes;mRNA surveillance pathway;Dopaminergic synapse;Sphingolipid signaling pathway;PI3K-Akt signaling pathway;AMPK signaling pathway	ENOG410XRBK	T:Signal transduction mechanisms	XP_022825271.1	uncharacterized protein LOC111355543 isoform X1 [Spodoptera litura]	sp|Q9Y5P8|P2R3B_HUMAN;	Serine/threonine-protein phosphatase 2A regulatory subunit B' subunit beta OS=Homo sapiens OX=9606 GN=PPP2R3B PE=1 SV=2;	PF17958.2;PF13499.7;PF13202.7;PF13405.7;PF00036.33	EF-hand_13;EF-hand_7;EF-hand_5;EF-hand_6;EF-hand_1	EF-hand domain;EF-hand domain pair;EF hand;EF-hand domain;EF hand
gene-LOC118272686	LOC118272686	serine/threonine-protein kinase RIO1-like	2.416	1.27247	4.49e-99	1.81e-97	yes	up	36.4	30.27	35.14	124.21	125.62	128.36	33.9367	126.063	GO:0004674;GO:000552	MF:protein serine/threonine kinase activity;MF:ATP binding;	K07178	RIOK1	map03008	Ribosome biogenesis in eukaryotes	COG1718	T:Signal transduction mechanisms	XP_022829843.1	serine/threonine-protein kinase RIO1 isoform X2 [Spodoptera litura]	sp|Q9BRS2|RIOK1_HUMAN;	Serine/threonine-protein kinase RIO1 OS=Homo sapiens OX=9606 GN=RIOK1 PE=1 SV=2;	PF01163.23	RIO1	RIO1 family
gene-LOC118271571	LOC118271571	facilitated trehalose transporter Tret1-like	0.373	-1.42086	6.35e-99	2.55e-97	yes	down	29.39	27.83	30.15	17.16	16.63	17.74	29.1233	17.1767	GO:0016021;GO:002285	CC:integral component of membrane;MF:transmembrane transporter activity;	K14258	TRET1	------	------	ENOG410XNQK	G:Carbohydrate transport and metabolism	XP_022821383.1	facilitated trehalose transporter Tret1-like [Spodoptera litura]	sp|A9ZSY3|TRET1_BOMMO;	Facilitated trehalose transporter Tret1 OS=Bombyx mori OX=7091 GN=Tret1 PE=1 SV=1;	PF00083.25;PF07690.17	Sugar_tr;MFS_1	Sugar;Major Facilitator Superfamily
gene-AOB78_gp01	ND1	NADH dehydrogenase subunit 1	0.48	-1.0576	2.7e-98	1.08e-96	yes	down	526.1	518.62	588.75	373.81	414.92	423.56	544.49	404.097	GO:0016021;GO:0005739;GO:0005743;GO:000813	CC:integral component of membrane;CC:mitochondrion;CC:mitochondrial inner membrane;MF:NADH dehydrogenas;	K03878	ND1	map04723;map05012;map05010;map05016;map04714;map00190	Retrograde endocannabinoid signaling;Parkinson disease;Alzheimer disease;Huntington disease;Thermogenesis;Oxidative phosphorylation	COG1005	C:Energy production and conversion	YP_009164478.1	NADH dehydrogenase subunit 1 [Spodoptera frugiperda]	sp|P34846|NU1M_ANOGA;	NADH-ubiquinone oxidoreductase chain 1 OS=Anopheles gambiae OX=7165 GN=mt:ND1 PE=3 SV=1;	------	------	------
gene-LOC118266066	LOC118266066	TATA-binding protein-associated factor 2N-like	0.455	-1.1351	3.09e-98	1.23e-96	yes	down	331.18	331.33	355.73	236.39	239.76	243.12	339.413	239.757	------	------	------	------	------	------	------	------	XP_022813895.1	glycine-rich cell wall structural protein-like [Spodoptera litura]	------	------	------	------	------
gene-LOC118274589	LOC118274589	sodium/calcium exchanger regulatory protein 1-like	0.435	-1.20036	1.69e-97	6.68e-96	yes	down	332.4	332.54	366.61	214.95	228.36	251.45	343.85	231.587	GO:000828	MF:lipid binding;	K08752	FABP3	map03320	PPAR signaling pathway	ENOG4111US8	I:Lipid transport and metabolism	XP_022831694.1	myelin P2 protein [Spodoptera litura]	sp|C4N147|FABP1_DORPE;	Sodium/calcium exchanger regulatory protein 1 OS=Doryteuthis pealeii OX=1051067 PE=1 SV=1;	PF00061.24;PF14651.7	Lipocalin;Lipocalin_7	Lipocalin / cytosolic fatty-acid binding protein family;Lipocalin / cytosolic fatty-acid binding protein family
gene-LOC118279322	LOC118279322	juvenile hormone epoxide hydrolase-like	0.459	-1.12387	4.8e-97	1.89e-95	yes	down	93.59	90.92	95.45	68.14	63.05	66.82	93.32	66.0033	GO:0019439;GO:0005789;GO:003396	BP:aromatic compound catabolic process;CC:endoplasmic reticulum membrane;MF:cis-stilbene-oxide hydrolase activity;	K10719	JHEH	map00981	Insect hormone biosynthesis	COG0596;COG0386	S:Function unknown;O:Posttranslational modification, protein turnover, chaperones	XP_022837493.1	juvenile hormone epoxide hydrolase-like [Spodoptera litura]	sp|Q6U6J0|HYEP_BOMMO;	Juvenile hormone epoxide hydrolase OS=Bombyx mori OX=7091 GN=JHEH PE=1 SV=1;	PF06441.13;PF00561.21	EHN;Abhydrolase_1	Epoxide hydrolase N terminus;alpha/beta hydrolase fold
gene-LOC118262355	LOC118262355	microsomal glutathione S-transferase 1-like	0.412	-1.27969	8.92e-97	3.49e-95	yes	down	308.26	303.61	313.84	199.56	181.57	211.1	308.57	197.41	GO:0016021;GO:0016740;GO:000436	CC:integral component of membrane;MF:transferase activity;MF:glutathione transferase activity;	K00799	GST, gst	map00480;map05204;map00983;map00982;map00980;map05200;map05418;map05225;map04212;map01524	Glutathione metabolism;Chemical carcinogenesis;Drug metabolism - other enzymes;Drug metabolism - cytochrome P450;Metabolism of xenobiotics by cytochrome P450;Pathways in cancer;Fluid shear stress and atherosclerosis;Hepatocellular carcinoma;Longevity regulating pathway - worm;Platinum drug resistance	ENOG4111VJG	S:Function unknown	QGA73335.1	microsomal glutathione S-transferase mGST1 transcript variant 1 [Spodoptera frugiperda]	sp|Q91VS7|MGST1_MOUSE;	Microsomal glutathione S-transferase 1 OS=Mus musculus OX=10090 GN=Mgst1 PE=1 SV=3;	PF01124.19	MAPEG	MAPEG family
gene-AOB78_gp09	ATP6	ATP synthase F0 subunit 6	0.499	-1.00343	1.1e-96	4.28e-95	yes	down	903.71	888.74	1010.19	678.12	725.75	763.14	934.213	722.337	GO:0015986;GO:0045263;GO:0005743;GO:0016021;GO:001507	BP:ATP synthesis coupled proton transport;CC:proton-transporting ATP synthase complex, coupling factor;CC:mitochondrial inner membrane;CC:integral component of membrane;MF:hydrogen ion transmembrane transporter activity;	K02126	ATPeF0A, MTATP6, ATP6	map05012;map00190;map05010;map05016;map04714	Parkinson disease;Oxidative phosphorylation;Alzheimer disease;Huntington disease;Thermogenesis	COG0356	C:Energy production and conversion	XP_026740368.1	LOW QUALITY PROTEIN: uncharacterized protein LOC113502839 [Trichoplusia ni]	sp|P33507|ATP6_ANOQU;	ATP synthase subunit a OS=Anopheles quadrimaculatus OX=7166 GN=ATP6 PE=3 SV=1;	------	------	------
gene-LOC118275044	LOC118275044	uncharacterized LOC118275044	7.695	2.94401	1.33e-96	5.15e-95	yes	up	0.86	1.15	0.86	11.08	11.57	11.52	0.956667	11.39	GO:0006665;GO:000434	BP:sphingolipid metabolic process;MF:glucosylceramidase activity;	K01201	GBA, srfJ	map00600;map00511;map04142	Sphingolipid metabolism;Other glycan degradation;Lysosome	COG5520	G:Carbohydrate transport and metabolism	XP_022831866.1	uncharacterized protein LOC111360225 [Spodoptera litura]	------	------	------	------	------
gene-LOC118270491	LOC118270491	protein BCCIP homolog	0.417	-1.26327	2.45e-95	9.43e-94	yes	down	132.54	141.63	147.08	92.82	89.77	88.33	140.417	90.3067	------	------	K15262	BCP1, BCCIP	------	------	ENOG4111GYV	U:Intracellular trafficking, secretion, and vesicular transport	XP_022827680.1	protein BCCIP homolog [Spodoptera litura]	sp|Q9VFR0|BCCIP_DROME;	Protein BCCIP homolog OS=Drosophila melanogaster OX=7227 GN=CG9286 PE=2 SV=2;	PF13862.7	BCIP	p21-C-terminal region-binding protein
gene-LOC118281159	LOC118281159	zinc finger protein ZPR1-like, transcript variant X2	0.401	-1.31689	2.49e-95	9.55e-94	yes	down	161.57	140.47	133.13	91.35	82.37	96.32	145.057	90.0133	GO:000827	MF:zinc ion binding;	K06874	K06874	------	------	COG1779	S:Function unknown	XP_022833165.1	LOW QUALITY PROTEIN: zinc finger protein ZPR1 [Spodoptera litura]	sp|O75312|ZPR1_HUMAN;	Zinc finger protein ZPR1 OS=Homo sapiens OX=9606 GN=ZPR1 PE=1 SV=1;	PF03367.14	zf-ZPR1	ZPR1 zinc-finger domain
gene-LOC118269184	LOC118269184	serine--pyruvate aminotransferase, mitochondrial-like	0.066	-3.91965	1.14e-94	4.32e-93	yes	down	17.64	16.75	16.93	1.9	1.68	1.62	17.1067	1.73333	GO:0004760;GO:000845	MF:serine-pyruvate transaminase activity;MF:alanine-glyoxylate transaminase activity;	K00830	AGXT	map00630;map00250;map00260;map04146	Glyoxylate and dicarboxylate metabolism;Alanine, aspartate and glutamate metabolism;Glycine, serine and threonine metabolism;Peroxisome	COG0075	E:Amino acid transport and metabolism	XP_022813868.1	serine--pyruvate aminotransferase, mitochondrial-like [Spodoptera litura]	sp|P09139|SPYA_RAT;	Serine--pyruvate aminotransferase, mitochondrial OS=Rattus norvegicus OX=10116 GN=Agxt PE=1 SV=1;	PF00266.20;PF00155.22	Aminotran_5;Aminotran_1_2	Aminotransferase class-V;Aminotransferase class I and II
gene-LOC118281846	LOC118281846	lymphocyte antigen 75-like	2.322	1.21561	1.36e-94	5.16e-93	yes	up	34.06	33.78	34.64	123.18	121.49	121.42	34.16	122.03	GO:003024	MF:carbohydrate binding;	------	------	------	------	ENOG410XPJ1;ENOG410ZPTE;ENOG410XRS3;ENOG410XNWT	S:Function unknown;U:Intracellular trafficking, secretion, and vesicular transport;S:Function unknown	AKP99431.1	LL3 [Spodoptera exigua]	sp|P26305|LPSBP_PERAM;	Hemolymph lipopolysaccharide-binding protein OS=Periplaneta americana OX=6978 PE=1 SV=1;	PF00059.22	Lectin_C	Lectin C-type domain
gene-LOC118265006	LOC118265006	uncharacterized LOC118265006, transcript variant X1	0.455	-1.1346	1.54e-94	5.83e-93	yes	down	31.64	31.1	29.94	22.82	21.26	20.95	30.8933	21.6767	GO:001602	CC:integral component of membrane;	K07523	LRRC4C, NGL1	map04514;map04360	Cell adhesion molecules (CAMs);Axon guidance	COG4886	S:Function unknown	XP_022815051.1	uncharacterized protein LOC111348617 [Spodoptera litura]	sp|Q96NI6|LRFN5_HUMAN;	Leucine-rich repeat and fibronectin type-III domain-containing protein 5 OS=Homo sapiens OX=9606 GN=LRFN5 PE=1 SV=2;	PF13855.7;PF07679.17;PF13927.7;PF12799.8;PF00047.26;PF13895.7;PF13306.7;PF07686.18	LRR_8;I-set;Ig_3;LRR_4;ig;Ig_2;LRR_5;V-set	Leucine rich repeat;Immunoglobulin I-set domain;Immunoglobulin domain;Leucine Rich repeats;Immunoglobulin domain;Immunoglobulin domain;BspA type Leucine rich repeat region;Immunoglobulin V-set domain
gene-LOC118273993	LOC118273993	coatomer subunit epsilon-like	0.446	-1.16609	2.05e-94	7.74e-93	yes	down	156.13	147.18	150.79	110.2	101.49	100.71	151.367	104.133	GO:0015031;GO:0006890;GO:0031410;GO:0000139;GO:000519	BP:protein transport;BP:retrograde vesicle-mediated transport, Golgi to ER;CC:cytoplasmic vesicle;CC:Golgi membrane;MF:structural molecule activity;	K17268	COPE	------	------	ENOG410XS5P	U:Intracellular trafficking, secretion, and vesicular transport	XP_022824606.1	coatomer subunit epsilon [Spodoptera litura]	sp|Q5ZIK9|COPE_CHICK;	Coatomer subunit epsilon OS=Gallus gallus OX=9031 GN=COPE PE=2 SV=1;	PF04733.15;PF14559.7	Coatomer_E;TPR_19	Coatomer epsilon subunit;Tetratricopeptide repeat
gene-LOC118272429	LOC118272429	protein cueball-like, transcript variant X1	2.992	1.58102	3.07e-94	1.15e-92	yes	up	5.26	4.63	4.4	21.29	22.04	22.38	4.76333	21.9033	GO:001602	CC:integral component of membrane;	------	------	------	------	ENOG410XPMR	M:Cell wall/membrane/envelope biogenesis	XP_022829936.1	protein cueball [Spodoptera litura]	sp|B4LCX4|CUE_DROVI;	Protein cueball OS=Drosophila virilis OX=7244 GN=cue PE=3 SV=1;	PF00058.18;PF05399.12;PF01456.18	Ldl_recept_b;EVI2A;Mucin	Low-density lipoprotein receptor repeat class B;Ectropic viral integration site 2A protein;Mucin-like glycoprotein
gene-LOC118272414	LOC118272414	ATPase family AAA domain-containing protein 5-like	3.177	1.66758	1.19e-93	4.44e-92	yes	up	4.39	4.17	4.41	21.74	20.69	21.87	4.32333	21.4333	GO:000552	MF:ATP binding;	------	------	------	------	ENOG410YF58;ENOG4111B2Z	S:Function unknown;	XP_022829804.1	ATPase family AAA domain-containing protein 5 [Spodoptera litura]	sp|Q4QY64|ATAD5_MOUSE;	ATPase family AAA domain-containing protein 5 OS=Mus musculus OX=10090 GN=Atad5 PE=1 SV=1;	PF13401.7;PF00004.30	AAA_22;AAA	AAA domain;ATPase family associated with various cellular activities
gene-LOC118267079	LOC118267079	leucine-rich repeats and immunoglobulin-like domains protein 3	3.259	1.70445	1.28e-93	4.78e-92	yes	up	3.91	3.88	3.53	18.29	18.88	19.7	3.77333	18.9567	GO:0016021;GO:000550	CC:integral component of membrane;MF:calcium ion binding;	------	------	------	------	COG4886	S:Function unknown	XP_022820279.1	leucine-rich repeats and immunoglobulin-like domains protein 3 [Spodoptera litura]	sp|Q6UXM1|LRIG3_HUMAN;	Leucine-rich repeats and immunoglobulin-like domains protein 3 OS=Homo sapiens OX=9606 GN=LRIG3 PE=2 SV=1;	PF13855.7;PF07679.17;PF13927.7;PF12799.8;PF13895.7;PF00047.26;PF13306.7;PF07686.18;PF14580.7;PF07654.16;PF08205.13	LRR_8;I-set;Ig_3;LRR_4;Ig_2;ig;LRR_5;V-set;LRR_9;C1-set;C2-set_2	Leucine rich repeat;Immunoglobulin I-set domain;Immunoglobulin domain;Leucine Rich repeats;Immunoglobulin domain;Immunoglobulin domain;BspA type Leucine rich repeat region;Immunoglobulin V-set domain;Leucine-rich repeat;Immunoglobulin C1-set domain;CD80-like C2-set immunoglobulin domain
gene-LOC118267876	LOC118267876	uncharacterized LOC118267876	0.441	-1.18091	1.69e-92	6.26e-91	yes	down	44.84	42.99	35.84	29.35	28.62	25.94	41.2233	27.97	------	------	------	------	------	------	COG2801;ENOG4111QXT;ENOG4111ZVA;ENOG410ZR9E	L:Replication, recombination and repair;S:Function unknown;S:Function unknown;S:Function unknown	XP_026744679.1	uncharacterized protein LOC113506017 [Trichoplusia ni]	------	------	------	------	------
MSTRG.13917		-	0.074	-3.76399	1.86e-92	6.88e-91	yes	down	1877.95	1646.16	1946.51	201.44	272.63	163.25	1823.54	212.44	------	------	------	------	------	------	------	------	------	------	------	------	------	------	------
gene-LOC118273380	LOC118273380	nucleolar protein 10-like	3.585	1.8421	2.46e-92	9.05e-91	yes	up	7.39	6.91	8.3	40.5	41.81	42.22	7.53333	41.51	GO:0005634;GO:001602	CC:nucleus;CC:integral component of membrane;	K14788	NOL10, ENP2	------	------	ENOG410XQ2D	S:Function unknown	XP_022833952.1	nucleolar protein 10 [Spodoptera litura]	sp|Q7T0Q5|NOL10_XENLA;	Nucleolar protein 10 OS=Xenopus laevis OX=8355 GN=nol10 PE=2 SV=1;	PF08159.13	NUC153	NUC153 domain
gene-LOC118266401	LOC118266401	DNA replication licensing factor MCM4-like	0.463	-1.10959	2.72e-92	9.97e-91	yes	down	48.79	48.02	49.79	36.58	33.68	34.32	48.8667	34.86	GO:0006270;GO:0042555;GO:0005634;GO:0003677;GO:0003678;GO:000552	BP:DNA replication initiation;CC:MCM complex;CC:nucleus;MF:DNA binding;MF:DNA helicase activity;MF:ATP binding;	K02212	MCM4, CDC54	map04110;map03030	Cell cycle;DNA replication	COG1241	S:Function unknown	XP_022815420.1	DNA replication licensing factor MCM4 [Spodoptera litura]	sp|Q26454|MCM4_DROME;	DNA replication licensing factor MCM4 OS=Drosophila melanogaster OX=7227 GN=dpa PE=1 SV=2;	PF00493.24;PF17207.4;PF17855.2;PF14551.7;PF01078.22;PF07728.15;PF07726.12	MCM;MCM_OB;MCM_lid;MCM_N;Mg_chelatase;AAA_5;AAA_3	MCM P-loop domain;MCM OB domain;MCM AAA-lid domain;MCM N-terminal domain;Magnesium chelatase, subunit ChlI;AAA domain;ATPase family associated with various cellular activities
gene-LOC118272029	LOC118272029	SET domain-containing protein SmydA-8-like	20.905	4.38576	1.18e-91	4.28e-90	yes	up	0.67	0.88	0.61	22.31	21.93	25.75	0.72	23.33	------	------	------	------	------	------	COG2940	S:Function unknown	XP_022822802.1	protein msta [Spodoptera litura]	sp|O46040|MSTAA_DROME;	SET domain-containing protein SmydA-8, isoform A OS=Drosophila melanogaster OX=7227 GN=SmydA-8 PE=2 SV=3;	PF00856.29	SET	SET domain
gene-LOC118272750	LOC118272750	tether containing UBX domain for GLUT4-like	2.384	1.25324	1.25e-91	4.53e-90	yes	up	28.9	27.59	29.99	102.96	109.43	104.63	28.8267	105.673	------	------	K15627	ASPSCR1, ASPL	map05202	Transcriptional misregulation in cancer	ENOG410XQQK;ENOG410XR07;ENOG4111RRJ	S:Function unknown;	XP_022835343.1	tether containing UBX domain for GLUT4 isoform X1 [Spodoptera litura]	sp|Q8VBT9|ASPC1_MOUSE;	Tether containing UBX domain for GLUT4 OS=Mus musculus OX=10090 GN=Aspscr1 PE=1 SV=1;	PF11470.9;PF02196.16	TUG-UBL1;RBD	TUG ubiquitin-like domain;Raf-like Ras-binding domain
gene-LOC118265206	LOC118265206	ATP synthase subunit delta, mitochondrial-like	0.486	-1.0421	3.14e-91	1.13e-89	yes	down	410.24	431.36	468.76	325.24	320.63	339.47	436.787	328.447	GO:0015986;GO:0045261;GO:004693	BP:ATP synthesis coupled proton transport;CC:proton-transporting ATP synthase complex, catalytic core;MF:proton-transporting ATP synthase activity, rotational mechanism;	K02134	ATPeF1D, ATP5D, ATP16	map05012;map00190;map05010;map05016;map04714	Parkinson disease;Oxidative phosphorylation;Alzheimer disease;Huntington disease;Thermogenesis	COG0355	C:Energy production and conversion	XP_022815137.1	ATP synthase subunit delta, mitochondrial [Spodoptera litura]	sp|P05630|ATPD_BOVIN;	ATP synthase subunit delta, mitochondrial OS=Bos taurus OX=9913 GN=ATP5F1D PE=1 SV=2;	PF02823.17	ATP-synt_DE_N	ATP synthase, Delta/Epsilon chain, beta-sandwich domain
gene-LOC118268716	LOC118268716	aryl hydrocarbon receptor nuclear translocator-like protein 2	2.308	1.20693	5.42e-91	1.95e-89	yes	up	5.13	4.81	4.89	16.75	17.79	18.07	4.94333	17.5367	GO:0005737;GO:0005634;GO:0005667;GO:0003700;GO:004698	CC:cytoplasm;CC:nucleus;CC:transcription factor complex;MF:transcription factor activity, sequence-specific DNA binding;MF:protein dimerization activity;	------	------	------	------	ENOG4110EHH	S:Function unknown	XP_022837764.1	aryl hydrocarbon receptor nuclear translocator-like protein 2 [Spodoptera litura]	sp|O61735|CLOCK_DROME;	Circadian locomoter output cycles protein kaput OS=Drosophila melanogaster OX=7227 GN=Clk PE=1 SV=3;	PF14598.7;PF08447.13	PAS_11;PAS_3	PAS domain;PAS fold
gene-LOC118272258	LOC118272258	GILT-like protein 2	0.451	-1.1492	2.56e-90	9.13e-89	yes	down	166.47	158.87	170.67	117.16	113.39	114.94	165.337	115.163	------	------	K08059	IFI30, GILT	map04612	Antigen processing and presentation	ENOG4111IDT	S:Function unknown	XP_022822422.1	GILT-like protein 2 [Spodoptera litura]	sp|Q5XJN2|GILT_DANRE;	Gamma-interferon-inducible lysosomal thiol reductase OS=Danio rerio OX=7955 GN=ifi30 PE=1 SV=1;	PF03227.17	GILT	Gamma interferon inducible lysosomal thiol reductase
gene-LOC118277838	LOC118277838	PIN2/TERF1-interacting telomerase inhibitor 1-like	2.401	1.26347	2.62e-90	9.32e-89	yes	up	43.88	45.81	51.36	170.63	173.15	178.2	47.0167	173.993	GO:000367	MF:nucleic acid binding;	K11135	PINX1	------	------	ENOG4111IXK	S:Function unknown	XP_022815292.1	PIN2/TERF1-interacting telomerase inhibitor 1-like [Spodoptera litura]	sp|A4L691|PINX1_RAT;	PIN2/TERF1-interacting telomerase inhibitor 1 OS=Rattus norvegicus OX=10116 GN=Pinx1 PE=1 SV=1;	PF01585.24;PF12656.8	G-patch;G-patch_2	G-patch domain;G-patch domain
gene-LOC118264902	LOC118264902	phosphatidylinositol 3-kinase regulatory subunit gamma-like	2.415	1.27177	2.79e-90	9.92e-89	yes	up	9.23	8.5	8.31	30.71	32.77	33.21	8.68	32.23	GO:0016301;GO:0003723;GO:000827	MF:kinase activity;MF:RNA binding;MF:zinc ion binding;	K02649	PIK3R1_2_3	map04620;map04926;map04929;map04550;map04722;map04630;map05230;map05231;map05235;map05142;map04650;map05146;map04015;map04014;map04012;map04810;map05135;map05131;map05225;map05224;map04725;map05226;map05221;map05220;map05223;map05222;map04666;map04664;map04662;map04660;map04668;map04068;map04910;map05418;map04062;map04066;map04973;map04150;map04151;map04152;map05166;map05167;map05164;map05165;map…	Toll-like receptor signaling pathway;Relaxin signaling pathway;GnRH secretion;Signaling pathways regulating pluripotency of stem cells;Neurotrophin signaling pathway;Jak-STAT signaling pathway;Central carbon metabolism in cancer;Choline metabolism in cancer;PD-L1 expression and PD-1 checkpoint pathway in cancer;Chagas disease (American trypanosomiasis);Natural killer cell mediated cytotoxicity;Am…	ENOG410XP6R	T:Signal transduction mechanisms	XP_022814563.1	phosphatidylinositol 3-kinase regulatory subunit gamma [Spodoptera litura]	sp|P23727|P85A_BOVIN;	Phosphatidylinositol 3-kinase regulatory subunit alpha OS=Bos taurus OX=9913 GN=PIK3R1 PE=1 SV=1;	PF16454.6;PF00017.25;PF14633.7	PI3K_P85_iSH2;SH2;SH2_2	Phosphatidylinositol 3-kinase regulatory subunit P85 inter-SH2 domain;SH2 domain;SH2 domain
gene-LOC118263932	LOC118263932	protein lin-9 homolog, transcript variant X1	2.314	1.21011	1.12e-89	3.95e-88	yes	up	22.4	20.7	22.93	78.08	78.25	78.6	22.01	78.31	GO:0006351;GO:001705	BP:transcription, DNA-templated;CC:transcriptional repressor complex;	K21773	LIN9	map04218	Cellular senescence	ENOG410YA1T	S:Function unknown	XP_022829554.1	protein lin-9 homolog [Spodoptera litura]	sp|Q8C735|LIN9_MOUSE;	Protein lin-9 homolog OS=Mus musculus OX=10090 GN=Lin9 PE=1 SV=2;	PF06584.14	DIRP	DIRP
gene-LOC118270297	LOC118270297	uncharacterized LOC118270297	0.357	-1.48601	1.2e-88	4.2e-87	yes	down	241.43	216.19	256.03	26.71	23.46	25.87	237.883	25.3467	GO:0045087;GO:0019731;GO:000557	BP:innate immune response;BP:antibacterial humoral response;CC:extracellular region;	K20696	CEC	map04624	Toll and Imd signaling pathway	ENOG4110SD6	S:Function unknown	Q9XZH0.1;	;Flags: Precursor [Spodoptera litura]	sp|Q9XZH0|CECB_SPOLT;	Cecropin-B;	------	------	------
gene-LOC118274000	LOC118274000	proteasome subunit beta type-3-like	0.496	-1.01094	2e-88	6.97e-87	yes	down	297.28	303.94	331.07	236.76	238.72	239.87	310.763	238.45	GO:0043161;GO:0005737;GO:0005634;GO:0019774;GO:000429	BP:proteasome-mediated ubiquitin-dependent protein catabolic process;CC:cytoplasm;CC:nucleus;CC:proteasome core complex, beta-subunit complex;MF:threonine-type endopeptidase activity;	K02735	PSMB3	map03050	Proteasome	ENOG410XSC8	S:Function unknown	XP_022824678.1	proteasome subunit beta type-3 [Spodoptera litura]	sp|Q9XYN7|PSB3_DROME;	Proteasome subunit beta type-3 OS=Drosophila melanogaster OX=7227 GN=Prosbeta3 PE=1 SV=1;	PF00227.27	Proteasome	Proteasome subunit
gene-LOC118262843	LOC118262843	protein takeout-like	2.27	1.18252	2.12e-88	7.36e-87	yes	up	75.43	77.02	79.5	280.05	263.36	270.69	77.3167	271.367	------	------	------	------	------	------	ENOG410XSMG	S:Function unknown	XP_022828542.1	protein takeout-like [Spodoptera litura]	sp|O76879|CCCP_DROME;	Circadian clock-controlled protein OS=Drosophila melanogaster OX=7227 GN=anon-3B1.2 PE=2 SV=2;	PF06585.12	JHBP	Haemolymph juvenile hormone binding protein
gene-LOC118272987	LOC118272987	protein transport protein Sec61 subunit beta-like	0.466	-1.1003	3.06e-88	1.06e-86	yes	down	443.03	429.07	491.51	331.21	319.22	336.97	454.537	329.133	GO:0006886;GO:0016021;GO:000578	BP:intracellular protein transport;CC:integral component of membrane;CC:Sec61 translocon complex;	K09481	SEC61B, SBH2	map04145;map03060;map04141;map05110	Phagosome;Protein export;Protein processing in endoplasmic reticulum;Vibrio cholerae infection	ENOG4111UAR	U:Intracellular trafficking, secretion, and vesicular transport	XP_022821200.1	protein transport protein Sec61 subunit beta [Spodoptera litura]	sp|P60467|SC61B_CANLF;	Protein transport protein Sec61 subunit beta OS=Canis lupus familiaris OX=9615 GN=SEC61B PE=1 SV=2;	PF03911.17	Sec61_beta	Sec61beta family
gene-LOC118265889	LOC118265889	basigin-like	0.472	-1.08229	1.48e-87	5.13e-86	yes	down	115.47	102.62	108.56	81.49	73.04	81.82	108.883	78.7833	GO:0007155;GO:0007411;GO:0016021;GO:000588	BP:cell adhesion;BP:axon guidance;CC:integral component of membrane;CC:plasma membrane;	K22653	NPTN	------	------	ENOG4111V1Q	U:Intracellular trafficking, secretion, and vesicular transport	XP_022831746.1	basigin [Spodoptera litura]	sp|Q99PA3|BASI_CRIGR;	Basigin;	PF13927.7;PF07679.17;PF13895.7;PF00047.26;PF07686.18	Ig_3;I-set;Ig_2;ig;V-set	Immunoglobulin domain;Immunoglobulin I-set domain;Immunoglobulin domain;Immunoglobulin domain;Immunoglobulin V-set domain
gene-LOC118276170	LOC118276170	60S ribosomal protein L26-like	0.006	-7.39129	1.44e-86	4.96e-85	yes	down	101.53	102.47	113.36	1.66	0.87	0.33	105.787	0.953333	GO:0006412;GO:0015934;GO:000373	BP:translation;CC:large ribosomal subunit;MF:structural constituent of ribosome;	K02898	RP-L26e, RPL26	map03010	Ribosome	COG0198	J:Translation, ribosomal structure and biogenesis	XP_021190118.1	60S ribosomal protein L26 [Helicoverpa armigera]	sp|Q95WA0|RL26_LITLI;	60S ribosomal protein L26 OS=Littorina littorea OX=31216 GN=RPL26 PE=2 SV=1;	PF16906.6;PF00467.30	Ribosomal_L26;KOW	Ribosomal proteins L26 eukaryotic, L24P archaeal;KOW motif
gene-LOC118278123	LOC118278123	putative glutathione-specific gamma-glutamylcyclotransferase 2	2.917	1.54469	2.03e-86	6.95e-85	yes	up	27.83	23.84	27.69	117.36	119.61	118.27	26.4533	118.413	GO:0006751;GO:0061928;GO:000383	BP:glutathione catabolic process;MF:glutathione specific gamma-glutamylcyclotransferase activity;MF:gamma-glutamylcyclotransferase activity;	K07232	CHAC, chaC	map00480	Glutathione metabolism	COG3703	T:Signal transduction mechanisms	XP_022815488.1	putative glutathione-specific gamma-glutamylcyclotransferase 2 [Spodoptera litura]	sp|Q8R3J5|CHAC1_MOUSE;	Glutathione-specific gamma-glutamylcyclotransferase 1 OS=Mus musculus OX=10090 GN=Chac1 PE=1 SV=2;	PF04752.13	ChaC	ChaC-like protein
gene-LOC118270991	LOC118270991	rho GTPase-activating protein 26-like	0.388	-1.3648	2.22e-85	7.53e-84	yes	down	26.72	25.88	25.52	15.62	15.1	14.57	26.04	15.0967	GO:0007165;GO:000509	BP:signal transduction;MF:GTPase activator activity;	K20071	ARHGAP26, GRAF	------	------	ENOG410YJPS	U:Intracellular trafficking, secretion, and vesicular transport	XP_021196025.1	rho GTPase-activating protein 26 [Helicoverpa armigera]	sp|Q9UNA1|RHG26_HUMAN;	Rho GTPase-activating protein 26 OS=Homo sapiens OX=9606 GN=ARHGAP26 PE=1 SV=1;	PF16746.6;PF00620.28;PF03114.19;PF14604.7;PF00018.29;PF07653.18	BAR_3;RhoGAP;BAR;SH3_9;SH3_1;SH3_2	BAR domain of APPL family;RhoGAP domain;BAR domain;Variant SH3 domain;SH3 domain;Variant SH3 domain
gene-LOC118272580	LOC118272580	39S ribosomal protein L52, mitochondrial-like	0.263	-1.92731	2.4e-85	8.13e-84	yes	down	67.02	61.67	66.54	28.4	37.84	31.53	65.0767	32.59	GO:0032543;GO:0005762;GO:000373	BP:mitochondrial translation;CC:mitochondrial large ribosomal subunit;MF:structural constituent of ribosome;	K17433	MRPL52	------	------	ENOG4111XV4;COG1428	J:Translation, ribosomal structure and biogenesis;	XP_022830169.1	39S ribosomal protein L52, mitochondrial [Spodoptera litura]	sp|Q7JWG9|RM52_DROME;	39S ribosomal protein L52, mitochondrial OS=Drosophila melanogaster OX=7227 GN=mRpL52 PE=2 SV=1;	PF18699.2	MRPL52	Mitoribosomal protein mL52
gene-LOC118268377	LOC118268377	uncharacterized LOC118268377	0.332	-1.58914	2.43e-85	8.23e-84	yes	down	22.17	21.24	22.6	11.88	10.93	10.95	22.0033	11.2533	GO:0016021;GO:000414	CC:integral component of membrane;MF:diacylglycerol O-acyltransferase activity;	------	------	------	------	ENOG4110VQ9	S:Function unknown	XP_022825192.1	uncharacterized protein LOC111355500 isoform X2 [Spodoptera litura]	------	------	PF06974.14	WS_DGAT_C	WS/DGAT C-terminal domain
gene-LOC118282280	LOC118282280	uncharacterized LOC118282280, transcript variant X1	0.39	-1.35897	4.36e-85	1.47e-83	yes	down	86.07	93.1	94.04	57.05	50.82	56.74	91.07	54.87	------	------	------	------	------	------	ENOG4110S1N	S:Function unknown	XP_022816365.1	transcriptional activator MN1-like [Spodoptera litura]	------	------	------	------	------
gene-LOC118272803	LOC118272803	probable ATP-dependent RNA helicase DDX20	3.133	1.64764	2.2e-84	7.39e-83	yes	up	8.76	7.91	7.75	38.7	40.08	39.59	8.14	39.4567	GO:0003676;GO:0005524;GO:000438	MF:nucleic acid binding;MF:ATP binding;MF:helicase activity;	pxy;pmac;K13131	;;DDX20, GEMIN3	map03013	RNA transport	COG0513	O:Posttranslational modification, protein turnover, chaperones	XP_022829954.1	probable ATP-dependent RNA helicase DDX20 [Spodoptera litura]	sp|Q9UHI6|DDX20_HUMAN;	Probable ATP-dependent RNA helicase DDX20 OS=Homo sapiens OX=9606 GN=DDX20 PE=1 SV=2;	PF00270.30;PF00271.32;PF04851.16	DEAD;Helicase_C;ResIII	DEAD/DEAH box helicase;Helicase conserved C-terminal domain;Type III restriction enzyme, res subunit
gene-LOC118268688	LOC118268688	disintegrin and metalloproteinase domain-containing protein 10-like	0.353	-1.5039	4.4e-84	1.48e-82	yes	down	13.34	14.23	13.58	7.37	7.37	7.61	13.7167	7.45	------	------	K06704	ADAM10, CD156c	map05010;map05120;map04361	Alzheimer disease;Epithelial cell signaling in Helicobacter pylori infection;Axon regeneration	ENOG410XQWB	S:Function unknown	XP_022825434.1	disintegrin and metalloproteinase domain-containing protein 10 [Spodoptera litura]	sp|O77633|ADA10_PIG;	Disintegrin and metalloproteinase domain-containing protein 10 OS=Sus scrofa OX=9823 GN=ADAM10 PE=2 SV=2;	PF13574.7;PF13688.7;PF13582.7;PF00200.24;PF01562.20;PF13583.7;PF01421.20	Reprolysin_2;Reprolysin_5;Reprolysin_3;Disintegrin;Pep_M12B_propep;Reprolysin_4;Reprolysin	Metallo-peptidase family M12B Reprolysin-like;Metallo-peptidase family M12;Metallo-peptidase family M12B Reprolysin-like;Disintegrin;Reprolysin family propeptide;Metallo-peptidase family M12B Reprolysin-like;Reprolysin
gene-LOC118262534	LOC118262534	kynurenine--oxoglutarate transaminase 3-like, transcript variant X1	0.489	-1.03183	5.9e-84	1.97e-82	yes	down	106.98	108.49	115.97	78.15	82.74	85.01	110.48	81.9667	GO:0009058;GO:0036137;GO:003017	BP:biosynthetic process;MF:kynurenine aminotransferase activity;MF:pyridoxal phosphate binding;	K00816	CCBL	map00450;map05204;map00380;map00270	Selenocompound metabolism;Chemical carcinogenesis;Tryptophan metabolism;Cysteine and methionine metabolism	COG0436	S:Function unknown	XP_022821207.1	kynurenine--oxoglutarate transaminase 3 isoform X1 [Spodoptera litura]	sp|Q71RI9|KAT3_MOUSE;	Kynurenine--oxoglutarate transaminase 3 OS=Mus musculus OX=10090 GN=Kyat3 PE=1 SV=1;	PF00155.22	Aminotran_1_2	Aminotransferase class I and II
gene-LOC118268419	LOC118268419	cytochrome b5-related protein-like	2.79	1.48015	6.42e-84	2.14e-82	yes	up	15.46	14.59	15.88	68.21	62.86	66.23	15.31	65.7667	GO:0006629;GO:0016021;GO:0046872;GO:0020037;GO:001649	BP:lipid metabolic process;CC:integral component of membrane;MF:metal ion binding;MF:heme binding;MF:oxidoreductase activity;	------	------	------	------	ENOG410XVSZ	I:Lipid transport and metabolism	XP_022825515.1	cytochrome b5-related protein-like [Spodoptera litura]	sp|P19967|CYB5R_DROME;	Cytochrome b5-related protein OS=Drosophila melanogaster OX=7227 GN=Cyt-b5-r PE=2 SV=2;	PF00487.25;PF00173.29	FA_desaturase;Cyt-b5	Fatty acid desaturase;Cytochrome b5-like Heme/Steroid binding domain
gene-LOC118265904	LOC118265904	uncharacterized LOC118265904, transcript variant X1	2.366	1.24259	2.42e-83	8e-82	yes	up	8.37	7.86	8.47	27.95	29.29	29.13	8.23333	28.79	GO:000072	BP:telomere maintenance;	------	------	------	------	ENOG4111HJK;ENOG410Y1W9	S:Function unknown;	XP_022825550.1	uncharacterized protein LOC111355708 isoform X1 [Spodoptera litura]	------	------	PF08914.12	Myb_DNA-bind_2	Rap1 Myb domain
gene-LOC118265141	LOC118265141	cytochrome P450 709B2-like	2.941	1.55609	3e-83	9.88e-82	yes	up	4.92	5.41	5.47	24.08	22.94	24.53	5.26667	23.85	GO:0005506;GO:0016705;GO:0004497;GO:002003	MF:iron ion binding;MF:oxidoreductase activity, acting on paired donors, with incorporation or reduction of molecular oxygen;MF:monooxygenase activity;MF:heme binding;	K15001	CYP4	------	------	COG2124	U:Intracellular trafficking, secretion, and vesicular transport	XP_022814427.1	uncharacterized protein LOC111348150 [Spodoptera litura]	sp|P29981|CP4C1_BLADI;	Cytochrome P450 4C1 OS=Blaberus discoidalis OX=6981 GN=CYP4C1 PE=2 SV=1;	PF00067.23	p450	Cytochrome P450
gene-LOC118264110	LOC118264110	nuclear distribution protein nudE-like 1, transcript variant X1	2.559	1.35552	1.16e-82	3.79e-81	yes	up	9.23	8.92	9.21	36.17	36.18	35.79	9.12	36.0467	GO:200057	BP:regulation of microtubule motor activity;	K16738;K16739	NDE1, NUDE;NDEL1	------	------	ENOG410XPMP	Z:Cytoskeleton	XP_022830658.1	nuclear distribution protein nudE-like 1 isoform X2 [Spodoptera litura]	sp|Q66IZ7|NDL1B_XENLA;	Nuclear distribution protein nudE-like 1-B OS=Xenopus laevis OX=8355 GN=ndel1-b PE=2 SV=1;	PF04880.14;PF00769.20	NUDE_C;ERM	NUDE protein, C-terminal conserved region;Ezrin/radixin/moesin family
gene-LOC118274601	LOC118274601	fatty acid synthase-like, transcript variant X1	0.498	-1.00474	5.54e-82	1.78e-80	yes	down	67.02	59.26	60.09	41.79	38.54	45.11	62.1233	41.8133	GO:0004312;GO:001649	MF:fatty acid synthase activity;MF:oxidoreductase activity;	K00665	FASN	map04910;map00061;map04152	Insulin signaling pathway;Fatty acid biosynthesis;AMPK signaling pathway	COG3321	Q:Secondary metabolites biosynthesis, transport and catabolism	XP_022831707.1	fatty acid synthase-like isoform X1 [Spodoptera litura]	sp|P12276|FAS_CHICK;	Fatty acid synthase OS=Gallus gallus OX=9031 GN=FASN PE=1 SV=5;	PF00698.22;PF00109.27;PF16197.6;PF02801.23;PF14765.7;PF08659.11;PF00107.27	Acyl_transf_1;ketoacyl-synt;KAsynt_C_assoc;Ketoacyl-synt_C;PS-DH;KR;ADH_zinc_N	Acyl transferase domain;Beta-ketoacyl synthase, N-terminal domain;Ketoacyl-synthetase C-terminal extension;Beta-ketoacyl synthase, C-terminal domain;Polyketide synthase dehydratase;KR domain;Zinc-binding dehydrogenase
gene-LOC118269158	LOC118269158	cytochrome c oxidase subunit 6A, mitochondrial-like	0.42	-1.25029	1.07e-81	3.43e-80	yes	down	372.11	387.99	395.08	235.86	266.25	255.55	385.06	252.553	GO:0005751;GO:000412	CC:mitochondrial respiratory chain complex IV;MF:cytochrome-c oxidase activity;	K02266	COX6A	map00190;map04260;map05012;map05010;map05016;map04714;map04932	Oxidative phosphorylation;Cardiac muscle contraction;Parkinson disease;Alzheimer disease;Huntington disease;Thermogenesis;Non-alcoholic fatty liver disease (NAFLD)	ENOG411253X	O:Posttranslational modification, protein turnover, chaperones	XP_022813873.1	cytochrome c oxidase subunit 6A1, mitochondrial [Spodoptera litura]	sp|P13182|CX6A1_BOVIN;	Cytochrome c oxidase subunit 6A1, mitochondrial OS=Bos taurus OX=9913 GN=COX6A1 PE=1 SV=3;	PF02046.16	COX6A	Cytochrome c oxidase subunit VIa
gene-LOC118271381	LOC118271381	uncharacterized LOC118271381, transcript variant X1	2.817	1.49414	3.21e-81	1.02e-79	yes	up	9.95	10.48	11.38	46.7	46.52	45.66	10.6033	46.2933	------	------	------	------	------	------	ENOG410Y0NM	S:Function unknown	XP_022822380.1	uncharacterized protein LOC111353521 isoform X1 [Spodoptera litura]	------	------	------	------	------
gene-LOC118270726	LOC118270726	uncharacterized LOC118270726	2.283	1.19063	3.45e-81	1.09e-79	yes	up	17.41	15.61	15.72	56.9	56.63	57.69	16.2467	57.0733	GO:0008270;GO:000367	MF:zinc ion binding;MF:nucleic acid binding;	------	------	------	------	ENOG4110QHB	S:Function unknown	XP_022827723.1	uncharacterized protein LOC111357323 [Spodoptera litura]	------	------	PF12756.8	zf-C2H2_2	C2H2 type zinc-finger
gene-LOC118266636	LOC118266636	glyoxalase domain-containing protein 4-like	0.434	-1.20361	5.46e-81	1.73e-79	yes	down	68.24	70.51	75.76	47.6	46.12	48.11	71.5033	47.2767	------	------	------	------	------	------	COG0346;ENOG410XP3J	E:Amino acid transport and metabolism;S:Function unknown	XP_021185034.1	glyoxalase domain-containing protein 4 [Helicoverpa armigera]	sp|Q5I0D1|GLOD4_RAT;	Glyoxalase domain-containing protein 4 OS=Rattus norvegicus OX=10116 GN=Glod4 PE=1 SV=1;	PF00903.26	Glyoxalase	Glyoxalase/Bleomycin resistance protein/Dioxygenase superfamily
gene-LOC118275624	LOC118275624	nucleoporin Gle1-like	2.278	1.18792	1.31e-80	4.14e-79	yes	up	19.55	20.93	20.33	72	71.62	69.81	20.27	71.1433	GO:0016973;GO:000564	BP:pol;CC:nuclear pore;	K18723	GLE1	------	------	ENOG410XT57	S:Function unknown	XP_022817909.1	nucleoporin GLE1 [Spodoptera litura]	sp|Q9V4W1|GLE1_DROME;	Nucleoporin GLE1 OS=Drosophila melanogaster OX=7227 GN=GLE1 PE=2 SV=1;	PF07817.14	GLE1	GLE1-like protein
gene-LOC118280658	LOC118280658	uncharacterized LOC118280658	5.595	2.48412	1.53e-80	4.82e-79	yes	up	7	5.97	3.2	42.43	49.28	46.91	5.39	46.2067	------	------	------	------	------	------	------	------	------	------	------	------	------	------	------
gene-LOC118263322	LOC118263322	histone-lysine N-methyltransferase KMT5B-like, transcript variant X1	2.025	1.01765	1.72e-80	5.41e-79	yes	up	16.94	15.64	16.77	49.41	50.3	53.87	16.45	51.1933	GO:0034773;GO:004279	BP:histone H4-K20 trimethylation;MF:histone methyltransferase activit;	K11429	SUV420H	map00310	Lysine degradation	ENOG410XPH8	O:Posttranslational modification, protein turnover, chaperones	XP_022829183.1	histone-lysine N-methyltransferase KMT5B [Spodoptera litura]	sp|Q9W5E0|SUV42_DROME;	Histone-lysine N-methyltransferase Suv4-20 OS=Drosophila melanogaster OX=7227 GN=Hmt4-20 PE=1 SV=1;	PF00856.29	SET	SET domain
gene-LOC118266293	LOC118266293	hemocyte protein-glutamine gamma-glutamyltransferase-like	0.379	-1.40141	2.11e-80	6.61e-79	yes	down	75.51	76.55	75.09	42.87	46.81	49.03	75.7167	46.2367	GO:0018149;GO:0003810;GO:0046872;GO:000367	BP:peptide cross-linking;MF:protein-glutamine gamma-glutamyltransferase activity;MF:metal ion binding;MF:DNA binding;	K05619	TGM1	------	------	ENOG410XQEZ	O:Posttranslational modification, protein turnover, chaperones	XP_022814433.1	hemocyte protein-glutamine gamma-glutamyltransferase-like [Spodoptera litura]	sp|Q05187|TGMH_TACTR;	Hemocyte protein-glutamine gamma-glutamyltransferase OS=Tachypleus tridentatus OX=6853 PE=1 SV=1;	PF00868.21;PF00927.23;PF01841.20	Transglut_N;Transglut_C;Transglut_core	Transglutaminase family;Transglutaminase family, C-terminal ig like domain;Transglutaminase-like superfamily
gene-LOC118264157	LOC118264157	dual specificity mitogen-activated protein kinase kinase 4-like	2.314	1.2104	2.95e-80	9.22e-79	yes	up	9.44	9.23	9.52	33.14	33.45	33.79	9.39667	33.46	GO:0004674;GO:000552	MF:protein serine/threonine kinase activity;MF:ATP binding;	K04430	MAP2K4, MKK4	map05166;map05167;map05142;map04620;map04361;map05161;map05132;map05169;map04010;map04013;map04012;map05135;map05120;map04668;map05418;map04926;map04664;map04912;map04935	Human T-cell leukemia virus 1 infection;Kaposi sarcoma-associated herpesvirus infection;Chagas disease (American trypanosomiasis);Toll-like receptor signaling pathway;Axon regeneration;Hepatitis B;Salmonella infection;Epstein-Barr virus infection;MAPK signaling pathway;MAPK signaling pathway - fly;ErbB signaling pathway;Yersinia infection;Epithelial cell signaling in Helicobacter pylori infection…	ENOG410XT3F	T:Signal transduction mechanisms	XP_022834449.1	dual specificity mitogen-activated protein kinase kinase 4-like [Spodoptera litura]	sp|P45985|MP2K4_HUMAN;	Dual specificity mitogen-activated protein kinase kinase 4 OS=Homo sapiens OX=9606 GN=MAP2K4 PE=1 SV=1;	PF00069.26;PF07714.18;PF14531.7;PF07387.12	Pkinase;PK_Tyr_Ser-Thr;Kinase-like;Seadorna_VP7	Protein kinase domain;Protein tyrosine and serine/threonine kinase;Kinase-like;Seadornavirus VP7
gene-LOC118280761	LOC118280761	venom protease-like	0.364	-1.4575	3.66e-80	1.14e-78	yes	down	82.95	91.52	104.05	62.29	66.04	55.37	92.84	61.2333	GO:000425	MF:serine-type endopeptidase activity;	------	------	------	------	COG5640	O:Posttranslational modification, protein turnover, chaperones	XP_022837062.1	granzyme-like protein 1 [Spodoptera litura]	sp|Q9VWU1|PSH_DROME;	Serine protease persephone OS=Drosophila melanogaster OX=7227 GN=psh PE=1 SV=1;	PF00089.27	Trypsin	Trypsin
gene-LOC118264975	LOC118264975	tubulin-specific chaperone C-like, transcript variant X3	2.722	1.44464	2.27e-79	7.01e-78	yes	up	13.04	13.43	15.09	53.93	53.09	55.42	13.8533	54.1467	GO:0007023;GO:0000902;GO:0016021;GO:0015631;GO:000552	BP:post-chaperonin tubulin folding pathway;BP:cell morphogenesis;CC:integral component of membrane;MF:tubulin binding;MF:GTP binding;	K21766	TBCC	------	------	ENOG410Y28B	O:Posttranslational modification, protein turnover, chaperones	XP_021186252.1	tubulin-specific chaperone C isoform X2 [Helicoverpa armigera]	sp|Q5R5J7|TBCC_PONAB;	Tubulin-specific chaperone C OS=Pongo abelii OX=9601 GN=TBCC PE=2 SV=1;	PF07986.13;PF16752.6;PF15141.7;PF08603.12	TBCC;TBCC_N;UQCC3;CAP_C	Tubulin binding cofactor C;Tubulin-specific chaperone C N-terminal domain;Ubiquinol-cytochrome-c reductase complex assembly factor 3;Adenylate cyclase associated
gene-LOC118275131	LOC118275131	protein windbeutel-like	2.621	1.39019	3.97e-79	1.22e-77	yes	up	9.76	9.69	9.58	37.29	40.11	39.74	9.67667	39.0467	GO:0009306;GO:000578	BP:protein secretion;CC:endoplasmic reticulum lumen;	K09586	ERP29	map04141	Protein processing in endoplasmic reticulum	ENOG4111I8S	O:Posttranslational modification, protein turnover, chaperones	XP_022831989.1	protein windbeutel [Spodoptera litura]	sp|O44342|WBL_DROME;	Protein windbeutel OS=Drosophila melanogaster OX=7227 GN=wbl PE=1 SV=1;	PF07912.14;PF07749.13	ERp29_N;ERp29	ERp29, N-terminal domain;Endoplasmic reticulum protein ERp29, C-terminal domain
gene-LOC118265727	LOC118265727	cleavage and polyadenylation specificity factor 73-like	0.498	-1.00635	4.65e-79	1.43e-77	yes	down	57.17	55.99	59.2	45.97	44.24	46.92	57.4533	45.71	------	------	K14403	CPSF3, YSH1	map03015	mRNA surveillance pathway	COG1236	J:Translation, ribosomal structure and biogenesis	XP_022814806.1	cleavage and polyadenylation specificity factor 73 [Spodoptera litura]	sp|Q9VE51|CPSF3_DROME;	Cleavage and polyadenylation specificity factor 73 OS=Drosophila melanogaster OX=7227 GN=Cpsf73 PE=1 SV=2;	PF11718.9;PF10996.9;PF16661.6;PF00753.28;PF07521.13;PF12706.8;PF13483.7	CPSF73-100_C;Beta-Casp;Lactamase_B_6;Lactamase_B;RMMBL;Lactamase_B_2;Lactamase_B_3	Pre-mRNA 3'-end-processing endonuclease polyadenylation factor C-term;Beta-Casp domain;Metallo-beta-lactamase superfamily domain;Metallo-beta-lactamase superfamily;Zn-dependent metallo-hydrolase RNA specificity domain;Beta-lactamase superfamily domain;Beta-lactamase superfamily domain
gene-LOC118268275	LOC118268275	neurofilament heavy polypeptide-like	2.324	1.21689	4.38e-78	1.33e-76	yes	up	24.82	24.03	24.79	85.21	89.47	86.34	24.5467	87.0067	GO:000372	MF:RNA binding;	K14838	NOP15	------	------	ENOG4111NF9	S:Function unknown	XP_022825228.1	MKI67 FHA domain-interacting nucleolar phosphoprotein-like [Spodoptera litura]	sp|Q6GL69|MK67I_XENTR;	MKI67 FHA domain-interacting nucleolar phosphoprotein-like OS=Xenopus tropicalis OX=8364 GN=nifk PE=2 SV=1;	PF00076.23	RRM_1	RNA recognition motif.
gene-AOB78_gp07	ND3	NADH dehydrogenase subunit 3	0.431	-1.21552	6.46e-78	1.95e-76	yes	down	1015.39	1068.78	1051.95	665.12	700.45	761.94	1045.37	709.17	GO:0016021;GO:0070469;GO:0031966;GO:000813	CC:integral component of membrane;CC:respiratory chain;CC:mitochondrial membrane;MF:NADH dehydrogenas;	K03880	ND3	map04723;map05012;map05010;map05016;map04714;map00190	Retrograde endocannabinoid signaling;Parkinson disease;Alzheimer disease;Huntington disease;Thermogenesis;Oxidative phosphorylation	COG0838;COG1009	C:Energy production and conversion;	YP_009164472.1	NADH dehydrogenase subunit 3 [Spodoptera frugiperda]	sp|P51940|NU3M_DROSU;	NADH-ubiquinone oxidoreductase chain 3 OS=Drosophila subobscura OX=7241 GN=mt:ND3 PE=3 SV=1;	------	------	------
gene-LOC118265188	LOC118265188	galectin-4-like, transcript variant X1	0.426	-1.22943	1.29e-77	3.88e-76	yes	down	48.05	50.3	48.66	29.95	34.17	33.55	49.0033	32.5567	GO:003024	MF:carbohydrate binding;	------	------	------	------	ENOG4111EA0	S:Function unknown	XP_021190202.1	galectin-4-like isoform X2 [Helicoverpa armigera]	sp|P47967|LEG5_RAT;	Galectin-5 OS=Rattus norvegicus OX=10116 GN=Lgals5 PE=1 SV=2;	PF00337.23	Gal-bind_lectin	Galactoside-binding lectin
MSTRG.5698		-	0.448	-1.15758	1.63e-77	4.89e-76	yes	down	171.29	170.18	187.83	128.69	119.68	118.31	176.433	122.227	------	------	------	------	------	------	------	------	PZC71966.1	hypothetical protein B5X24_HaOG212093 [Helicoverpa armigera]	------	------	------	------	------
gene-LOC118281768	LOC118281768	transmembrane protein 94-like, transcript variant X1	0.48	-1.05911	2.59e-77	7.78e-76	yes	down	29.85	27.29	27.59	21.68	19.77	21.29	28.2433	20.9133	GO:0016021;GO:000016	CC:integral component of membrane;MF:nucleotide binding;	------	------	------	------	ENOG410XQVD	S:Function unknown	XP_022830577.1	transmembrane protein 94 isoform X2 [Spodoptera litura]	sp|Q12767|TMM94_HUMAN;	Transmembrane protein 94 OS=Homo sapiens OX=9606 GN=TMEM94 PE=1 SV=1;	PF00689.22	Cation_ATPase_C	Cation transporting ATPase, C-terminus
gene-LOC118281578	LOC118281578	vacuolar protein sorting-associated protein 54-like	2.662	1.4124	5.27e-77	1.57e-75	yes	up	7.92	8.61	7.7	32.92	34.04	32.47	8.07667	33.1433	GO:0042147;GO:0005829;GO:000093	BP:retrograde transport, endosome to Golgi;CC:cytosol;CC:GARP complex;	K17600	VPS54	------	------	ENOG410XQ3K	U:Intracellular trafficking, secretion, and vesicular transport	XP_022814809.1	vacuolar protein sorting-associated protein 54 isoform X1 [Spodoptera litura]	sp|Q9VLC0|VPS54_DROME;	Vacuolar protein sorting-associated protein 54 OS=Drosophila melanogaster OX=7227 GN=scat PE=1 SV=1;	PF07928.13;PF10475.10;PF09325.11	Vps54;Vps54_N;Vps5	Vps54-like protein;Vacuolar-sorting protein 54, of GARP complex;Vps5 C terminal like
gene-LOC118275201	LOC118275201	myb-binding protein 1A-like protein	2.167	1.1156	7.25e-77	2.16e-75	yes	up	14.12	12.59	13.98	45.13	44.6	45.74	13.5633	45.1567	GO:0006355;GO:0005730;GO:0008134;GO:000367	BP:regulation of transcription, DNA-templated;CC:nucleolus;MF:transcription factor binding;MF:DNA binding;	K02331	POL5, MYBBP1A	------	------	ENOG410YFVF;ENOG410ZVK4	O:Posttranslational modification, protein turnover, chaperones;L:Replication, recombination and repair	XP_022831741.1	myb-binding protein 1A-like protein [Spodoptera litura]	sp|Q6DRL5|MBB1A_DANRE;	Myb-binding protein 1A-like protein OS=Danio rerio OX=7955 GN=mybbp1a PE=1 SV=1;	PF04931.14	DNA_pol_phi	DNA polymerase phi
gene-LOC118262410	LOC118262410	uncharacterized LOC118262410	2.472	1.30544	1.47e-76	4.36e-75	yes	up	27.62	26.8	29.15	105.94	103.6	109.38	27.8567	106.307	GO:0007020;GO:0005737;GO:0000922;GO:0005815;GO:0005874;GO:004301	BP:microtubule nucleation;CC:cytoplasm;CC:spindle pole;CC:microtubule organizing center;CC:microtubule;MF:gamma-tubulin binding;	------	------	------	------	ENOG410ZSPS	S:Function unknown	XP_022824116.1	uncharacterized protein LOC111354772 [Spodoptera litura]	------	------	PF06005.13	ZapB	Cell division protein ZapB
MSTRG.9811		-	0.453	-1.14153	1.94e-76	5.76e-75	yes	down	560.41	555.07	587.59	406.94	409.79	393.52	567.69	403.417	GO:0019732;GO:0045087;GO:0031640;GO:0050832;GO:0042742;GO:0005576;GO:0019855;GO:009072	BP:antifungal humoral response;BP:innate immune response;BP:killing of cells of other organism;BP:defense response to fungus;BP:defense response to bacterium;CC:extracellular region;MF:calcium channel inhibitor activity;MF:toxin activity;	------	------	------	------	------	------	ABU96713.1	diapausin precursor [Spodoptera litura]	sp|P0DQJ0|ASI3A_MACAT;	U-Asilidi;	PF08036.12	Antimicrobial_6	Diapausin family of antimicrobial peptide
gene-LOC118265867	LOC118265867	sporulation-specific protein 15-like	2.291	1.19592	2.01e-76	5.95e-75	yes	up	4.37	4.24	4.45	15.87	14.48	15.68	4.35333	15.3433	------	------	K20478	GOLGB1	------	------	ENOG4111U9Z;ENOG410ZXQR;ENOG410Z00D	S:Function unknown;	XP_022825456.1	golgin subfamily B member 1-like [Spodoptera litura]	------	------	PF19220.1	Crescentin	Crescentin protein
gene-LOC118280810	LOC118280810	trypsin CFT-1-like, transcript variant X2	0.366	-1.44872	2.04e-76	6.04e-75	yes	down	65.72	64.76	63.3	36.91	37.36	35.85	64.5933	36.7067	GO:000425	MF:serine-type endopeptidase activity;	pmac;K01312	;PRSS1_2_3	map04972;map05164;map04080;map04974	Pancreatic secretion;Influenza A;Neuroactive ligand-receptor interaction;Protein digestion and absorption	COG5640	O:Posttranslational modification, protein turnover, chaperones	AIR09766.1	trypsin-like serine protease precursor [Spodoptera frugiperda]	sp|P35042|TRYP_CHOFU;	Trypsin CFT-1 OS=Choristoneura fumiferana OX=7141 PE=1 SV=1;	PF00089.27	Trypsin	Trypsin
gene-LOC118269775	LOC118269775	uncharacterized LOC118269775	3.412	1.7707	4.07e-76	1.19e-74	yes	up	4.19	4.01	3.71	21.78	19.4	21.39	3.97	20.8567	------	------	------	------	------	------	ENOG41117EJ;ENOG4110QNX;ENOG410ZXRB;ENOG4111D85;ENOG4110RAB;ENOG4110TA8;ENOG41116VA	S:Function unknown;	XP_022826131.1	probable salivary secreted peptide [Spodoptera litura]	------	------	PF15868.6	MBF2	Transcription activator MBF2
gene-LOC118262714	LOC118262714	zinc finger protein 665-like, transcript variant X3	2.047	1.0336	7.81e-76	2.28e-74	yes	up	24.88	23.26	24.4	78.19	74.75	76.66	24.18	76.5333	GO:000367	MF:nucleic acid binding;	------	------	------	------	COG5048	S:Function unknown	XP_022834318.1	zinc finger protein 665-like [Spodoptera litura]	------	------	PF13465.7;PF00096.27;PF13894.7;PF12874.8;PF01722.19	zf-H2C2_2;zf-C2H2;zf-C2H2_4;zf-met;BolA	Zinc-finger double domain;Zinc finger, C2H2 type;C2H2-type zinc finger;Zinc-finger of C2H2 type;BolA-like protein
gene-LOC118263635	LOC118263635	golgin subfamily A member 4-like	2.006	1.00462	2.65e-75	7.72e-74	yes	up	7.13	6.67	6.44	20.25	20.72	21.53	6.74667	20.8333	------	------	K20478	GOLGB1	------	------	ENOG4111ZH6	S:Function unknown	XP_022829491.1	golgin subfamily A member 4-like isoform X1 [Spodoptera litura]	sp|Q8MSS1|LVA_DROME;	Protein lava lamp OS=Drosophila melanogaster OX=7227 GN=lva PE=1 SV=2;	PF13851.7	GAS	Growth-arrest specific micro-tubule binding
gene-LOC118282269	LOC118282269	extensin-like, transcript variant X1	0.395	-1.34151	3.29e-75	9.55e-74	yes	down	40.88	38.67	36.09	22.87	23.26	24.18	38.5467	23.4367	GO:004230	MF:structural constituent of cuticle;	------	------	------	------	ENOG411237X	S:Function unknown	XP_022816662.1	extensin-like isoform X1 [Spodoptera litura]	------	------	PF00379.24	Chitin_bind_4	Insect cuticle protein
gene-LOC118269110	LOC118269110	extensin-like, transcript variant X1	0.377	-1.40563	5.91e-75	1.71e-73	yes	down	30.62	31.5	29.02	17.43	17.86	17.8	30.38	17.6967	------	------	------	------	------	------	------	------	XP_022815731.1	chymotrypsinogen B-like [Spodoptera litura]	------	------	------	------	------
gene-LOC118274445	LOC118274445	polymerase delta-interacting protein 2-like, transcript variant X1	0.498	-1.00559	1.01e-74	2.88e-73	yes	down	95.33	96.41	102.72	74.69	73.02	78.46	98.1533	75.39	GO:000367	MF:DNA binding;	K17809	POLDIP2	------	------	COG2967	P:Inorganic ion transport and metabolism	XP_022832075.1	polymerase delta-interacting protein 2 [Spodoptera litura]	sp|Q91VA6|PDIP2_MOUSE;	Polymerase delta-interacting protein 2 OS=Mus musculus OX=10090 GN=Poldip2 PE=1 SV=1;	PF04379.15;PF08755.12	DUF525;YccV-like	ApaG domain;Hemimethylated DNA-binding protein YccV like
gene-LOC118274232	LOC118274232	rab11 family-interacting protein 2-like	2.399	1.26223	1.41e-74	4.03e-73	yes	up	11.77	9.93	11.94	40.59	40.82	42.49	11.2133	41.3	GO:001713	MF:Rab GTPase binding;	K12484	RAB11FIP1_2_5	map04144	Endocytosis	ENOG410Z26C	S:Function unknown	XP_022822507.1	rab11 family-interacting protein 2 [Spodoptera litura]	sp|Q9D620|RFIP1_MOUSE;	Rab11 family-interacting protein 1 OS=Mus musculus OX=10090 GN=Rab11fip1 PE=1 SV=2;	PF00168.31;PF09457.11	C2;RBD-FIP	C2 domain;FIP domain
gene-LOC118272915	LOC118272915	oxysterol-binding protein-related protein 11-like	0.411	-1.28127	2.21e-74	6.28e-73	yes	down	72.76	72.75	75.88	44.79	51.04	44.4	73.7967	46.7433	------	------	------	------	------	------	ENOG4111T17	S:Function unknown	XP_022829767.1	oxysterol-binding protein-related protein 11 [Spodoptera litura]	sp|Q8CI95|OSB11_MOUSE;	Oxysterol-binding protein-related protein 11 OS=Mus musculus OX=10090 GN=Osbpl11 PE=1 SV=2;	PF00169.30;PF15409.7	PH;PH_8	PH domain;Pleckstrin homology domain
gene-LOC118275556	LOC118275556	uncharacterized protein CG45076-like, transcript variant X1	0.445	-1.16953	5.16e-74	1.46e-72	yes	down	109.92	93.83	95.1	72.19	59.38	66.93	99.6167	66.1667	------	------	------	------	------	------	ENOG4112AMP;ENOG4112D9Q	S:Function unknown;	XP_022817417.1	uncharacterized protein CG45076 isoform X3 [Spodoptera litura]	------	------	PF05403.12	Plasmodium_HRP	Plasmodium histidine-rich protein
gene-LOC118277364	LOC118277364	mRNA export factor-like	0.471	-1.0863	1.06e-73	2.99e-72	yes	down	71.53	71.78	74.7	51.97	52.41	53.88	72.67	52.7533	GO:000640	BP:mRNA export from nucleus;	K14298	RAE1, GLE2	map05164;map03013	Influenza A;RNA transport	ENOG410XQ1M;ENOG410ZWQ7	S:Function unknown;	XP_022818478.1	mRNA export factor isoform X1 [Spodoptera litura]	sp|Q5FVA9|RAE1L_XENTR;	mRNA export factor OS=Xenopus tropicalis OX=8364 GN=rae1 PE=2 SV=1;	PF00400.33	WD40	WD domain, G-beta repeat
gene-LOC118268212	LOC118268212	probable cytochrome P450 304a1	2.249	1.16954	2.32e-73	6.57e-72	yes	up	26.39	25.33	23.7	86.22	87	84.75	25.14	85.99	GO:0016021;GO:0005506;GO:0016705;GO:0004497;GO:002003	CC:integral component of membrane;MF:iron ion binding;MF:oxidoreductase activity, acting on paired donors, with incorporation or reduction of molecular oxygen;MF:monooxygenase activity;MF:heme binding;	------	------	------	------	COG2124	Q:Secondary metabolites biosynthesis, transport and catabolism	ASO98028.1	cytochrome p450 CYP304F1 [Spodoptera exigua]	sp|Q9VG17|CP304_DROME;	Probable cytochrome P450 304a1 OS=Drosophila melanogaster OX=7227 GN=Cyp304a1 PE=2 SV=2;	PF00067.23	p450	Cytochrome P450
gene-LOC118272462	LOC118272462	NADH dehydrogenase [ubiquinone] flavoprotein 2, mitochondrial-like	0.389	-1.36329	6.72e-73	1.89e-71	yes	down	97.65	96.74	107.7	62.19	59.95	59.32	100.697	60.4867	GO:0046872;GO:0051537;GO:001649	MF:metal ion binding;MF:2 iron, 2 sulfur cluster binding;MF:oxidoreductase activity;	K03943	NDUFV2	map04932;map05012;map05010;map04723;map05016;map04714;map00190	Non-alcoholic fatty liver disease (NAFLD);Parkinson disease;Alzheimer disease;Retrograde endocannabinoid signaling;Huntington disease;Thermogenesis;Oxidative phosphorylation	COG1905	C:Energy production and conversion	XP_022830302.1	NADH dehydrogenase [ubiquinone] flavoprotein 2, mitochondrial [Spodoptera litura]	sp|P19404|NDUV2_HUMAN;	NADH dehydrogenase [ubiquinone] flavoprotein 2, mitochondrial OS=Homo sapiens OX=9606 GN=NDUFV2 PE=1 SV=2;	PF01257.20	2Fe-2S_thioredx	Thioredoxin-like [2Fe-2S] ferredoxin
gene-LOC118261866	LOC118261866	SH3 domain-binding glutamic acid-rich protein homolog	2.101	1.07114	1.13e-72	3.17e-71	yes	up	35.76	34.89	35.09	110.9	109.22	121.03	35.2467	113.717	------	------	------	------	------	------	ENOG4111N7M	O:Posttranslational modification, protein turnover, chaperones	XP_022816088.1	SH3 domain-binding glutamic acid-rich protein homolog [Spodoptera litura]	sp|Q9NFP5|SH3BG_DROME;	SH3 domain-binding glutamic acid-rich protein homolog OS=Drosophila melanogaster OX=7227 GN=Sh3beta PE=1 SV=2;	PF04908.16	SH3BGR	SH3-binding, glutamic acid-rich protein
gene-LOC118273730	LOC118273730	pre-mRNA-splicing factor syf1 homolog	2.441	1.28729	1.5e-72	4.19e-71	yes	up	13.13	12.61	14.53	47.29	50.79	53.05	13.4233	50.3767	GO:000639	BP:RNA processing;	K12867	SYF1, XAB2	map03040	Spliceosome	ENOG410XPD9	A:RNA processing and modification	XP_022834661.1	pre-mRNA-splicing factor SYF1 [Spodoptera litura]	sp|Q9HCS7|SYF1_HUMAN;	Pre-mRNA-splicing factor SYF1 OS=Homo sapiens OX=9606 GN=XAB2 PE=1 SV=2;	PF05843.15	Suf	Suppressor of forked protein
gene-LOC118273424	LOC118273424	kelch-like protein diablo, transcript variant X1	0.311	-1.6845	2.3e-72	6.4e-71	yes	down	25.03	24.25	25.46	13.11	10.19	12.76	24.9133	12.02	------	------	K10457	KLHL20, KLEIP	------	------	ENOG410XNX8	U:Intracellular trafficking, secretion, and vesicular transport	XP_022820734.1	kelch-like protein diablo isoform X1 [Spodoptera litura]	sp|Q16RL8|KLHDB_AEDAE;	Kelch-like protein diablo OS=Aedes aegypti OX=7159 GN=dbo PE=3 SV=1;	PF01344.26;PF13964.7;PF07707.16;PF00651.32;PF07646.16;PF13418.7;PF13415.7	Kelch_1;Kelch_6;BACK;BTB;Kelch_2;Kelch_4;Kelch_3	Kelch motif;Kelch motif;BTB And C-terminal Kelch;BTB/POZ domain;Kelch motif;Galactose oxidase, central domain;Galactose oxidase, central domain
gene-LOC118263290	LOC118263290	piRNA biogenesis protein EXD1-like	2.026	1.01899	1.7e-71	4.68e-70	yes	up	40	35.96	38.36	119.66	119.99	117	38.1067	118.883	GO:0008408;GO:000367	MF:3'-5' exonuclease activity;MF:nucleic acid binding;	K18740	EXD1, EGL	------	------	ENOG4111GM1;ENOG411241C	S:Function unknown;U:Intracellular trafficking, secretion, and vesicular transport	XP_022829191.1	piRNA biogenesis protein EXD1-like [Spodoptera litura]	sp|H9IUR0|EXD1_BOMMO;	piRNA biogenesis protein EXD1 OS=Bombyx mori OX=7091 GN=EXD1 PE=1 SV=2;	PF01612.21	DNA_pol_A_exo1	3'-5' exonuclease
gene-LOC118268165	LOC118268165	uncharacterized LOC118268165, transcript variant X1	3.257	1.70373	3.91e-71	1.07e-69	yes	up	3.48	3.58	3.37	17.42	16.97	17.63	3.47667	17.34	GO:000367	MF:nucleic acid binding;	------	------	------	------	COG5048	H:Coenzyme transport and metabolism	XP_022825330.1	uncharacterized protein LOC111355577 [Spodoptera litura]	sp|Q2TB10|ZN800_HUMAN;	Zinc finger protein 800 OS=Homo sapiens OX=9606 GN=ZNF800 PE=1 SV=1;	PF13894.7;PF00096.27	zf-C2H2_4;zf-C2H2	C2H2-type zinc finger;Zinc finger, C2H2 type
gene-LOC118279566	LOC118279566	uncharacterized LOC118279566	2.539	1.3441	8.07e-71	2.2e-69	yes	up	84.01	83.13	91.17	396.85	370.78	385.13	86.1033	384.253	------	------	------	------	------	------	ENOG4110R90;ENOG4110R1K	S:Function unknown;	XP_022817311.1	proline-rich protein 36-like [Spodoptera litura]	------	------	------	------	------
gene-LOC118267550	LOC118267550	symplekin-like, transcript variant X1	0.491	-1.02582	9.23e-71	2.52e-69	yes	down	27.57	26.68	27.84	20.28	21.08	20.63	27.3633	20.6633	------	------	K06100	SYMPK	map04530;map03015	Tight junction;mRNA surveillance pathway	ENOG410XQAS	S:Function unknown	XP_022826693.1	LOW QUALITY PROTEIN: symplekin [Spodoptera litura]	sp|Q8MSU4|SYMPK_DROME;	Symplekin OS=Drosophila melanogaster OX=7227 GN=Sym PE=1 SV=1;	PF11935.9;PF12295.9	DUF3453;Symplekin_C	Domain of unknown function;Symplekin tight junction protein C terminal
gene-LOC118273926	LOC118273926	uncharacterized LOC118273926	2.755	1.46213	9.88e-71	2.69e-69	yes	up	3.65	3.33	3.71	14.41	14.96	15.89	3.56333	15.0867	GO:0003676;GO:000552	MF:nucleic acid binding;MF:ATP binding;	K11577	KNTC1, ROD	------	------	ENOG410YKFS	S:Function unknown	XP_022822043.1	uncharacterized protein LOC111353306 [Spodoptera litura]	sp|Q8C3Y4|KNTC1_MOUSE;	Kinetochore-associated protein 1 OS=Mus musculus OX=10090 GN=Kntc1 PE=1 SV=2;	PF10493.10	Rod_C	Rough deal protein C-terminal region
gene-LOC118269118	LOC118269118	something about silencing protein 10-like, transcript variant X1	2.258	1.17506	3.2e-70	8.65e-69	yes	up	35.92	34.56	36	114.94	126.51	133.61	35.4933	125.02	------	------	K14767	UTP3, SAS10	------	------	ENOG410XSPX	S:Function unknown	XP_022813912.1	something about silencing protein 10 [Spodoptera litura]	sp|Q9JI13|SAS10_MOUSE;	Something about silencing protein 10 OS=Mus musculus OX=10090 GN=Utp3 PE=1 SV=1;	PF09368.11;PF04000.16	Sas10;Sas10_Utp3	Sas10 C-terminal domain;Sas10/Utp3/C1D family
gene-LOC118271709	LOC118271709	troponin C-like	0.458	-1.12775	3.55e-70	9.58e-69	yes	down	187.3	199.54	206.04	135.75	142.19	142.31	197.627	140.083	GO:000550	MF:calcium ion binding;	------	------	------	------	COG5126;COG5126;COG5126	D:Cell cycle control, cell division, chromosome partitioning;T:Signal transduction mechanisms;Z:Cytoskeleton	XP_021195809.1	troponin C [Helicoverpa armigera]	sp|D2DGW3|TNNC_TYRPU;	Troponin C OS=Tyrophagus putrescentiae OX=59818 PE=1 SV=1;	PF13499.7;PF00036.33;PF13833.7;PF13405.7;PF14658.7;PF13202.7;PF12763.8	EF-hand_7;EF-hand_1;EF-hand_8;EF-hand_6;EF-hand_9;EF-hand_5;EF-hand_4	EF-hand domain pair;EF hand;EF-hand domain pair;EF-hand domain;EF-hand domain;EF hand;Cytoskeletal-regulatory complex EF hand
gene-LOC118263818	LOC118263818	facilitated trehalose transporter Tret1-like	0.272	-1.8766	5.24e-70	1.41e-68	yes	down	19.08	18.56	22.12	8.3	8.28	8.46	19.92	8.34667	GO:0016021;GO:002285	CC:integral component of membrane;MF:transmembrane transporter activity;	K08145	SLC2A8, GLUT8	------	------	ENOG410XNQK	G:Carbohydrate transport and metabolism	XP_022829280.1	facilitated trehalose transporter Tret1-like [Spodoptera litura]	sp|Q17NV8|TRET1_AEDAE;	Facilitated trehalose transporter Tret1 OS=Aedes aegypti OX=7159 GN=Tret1 PE=3 SV=1;	PF00083.25;PF07690.17;PF12832.8	Sugar_tr;MFS_1;MFS_1_like	Sugar;Major Facilitator Superfamily;MFS_1 like family
gene-LOC118264522	LOC118264522	protein SDA1 homolog	2.575	1.36457	1.07e-69	2.88e-68	yes	up	13.54	11.35	13.94	48.91	52.48	52.14	12.9433	51.1767	GO:0042273;GO:0000055;GO:0030036;GO:000573	BP:ribosomal large subunit biogenesis;BP:ribosomal large subunit export from nucleus;BP:actin cytoskeleton organization;CC:nucleolus;	K14856	SDA1, SDAD1	------	------	ENOG410XPHI	S:Function unknown	XP_022830921.1	protein SDA1 homolog [Spodoptera litura]	sp|Q7KKH3|SDA1_DROME;	Protein SDA1 homolog OS=Drosophila melanogaster OX=7227 GN=Mys45A PE=1 SV=1;	PF05285.13;PF08158.13	SDA1;NUC130_3NT	SDA1;NUC130/3NT domain
gene-LOC118271868	LOC118271868	U3 small nucleolar RNA-associated protein 14 homolog A-like	2.509	1.32699	1.23e-69	3.28e-68	yes	up	13.41	12.07	11.94	46.68	48.5	49.35	12.4733	48.1767	GO:0006364;GO:003204	BP:rRNA processing;CC:small-subunit processome;	K14567	UTP14	map03008	Ribosome biogenesis in eukaryotes	COG5644	S:Function unknown	XP_022822756.1	U3 small nucleolar RNA-associated protein 14 homolog A [Spodoptera litura]	sp|Q9BVJ6|UT14A_HUMAN;	U3 small nucleolar RNA-associated protein 14 homolog A OS=Homo sapiens OX=9606 GN=UTP14A PE=1 SV=1;	PF04615.14	Utp14	Utp14 protein
MSTRG.19065		-	0.264	-1.91901	2.51e-69	6.71e-68	yes	down	34.62	35.64	40.47	13.6	14.89	16.67	36.91	15.0533	------	------	------	------	------	------	------	------	------	------	------	------	------	------	------
gene-LOC118273484	LOC118273484	centrosomin-like, transcript variant X1	2.081	1.05755	3.01e-69	8.01e-68	yes	up	22.7	18.93	20.67	65.09	65.36	68.73	20.7667	66.3933	GO:0000226;GO:000581	BP:microtubule cytoskeleton organization;CC:microtubule organizing center;	K16718	CNN	------	------	ENOG411281S	S:Function unknown	XP_022820792.1	centrosomin isoform X2 [Spodoptera litura]	sp|Q96SN8|CK5P2_HUMAN;	CDK5 regulatory subunit-associated protein 2 OS=Homo sapiens OX=9606 GN=CDK5RAP2 PE=1 SV=5;	PF07989.12	Cnn_1N	Centrosomin N-terminal motif 1
gene-LOC118273031	LOC118273031	uncharacterized LOC118273031	0.489	-1.03098	3.03e-69	8.07e-68	yes	down	169.44	173.31	171.4	134.86	132.04	122.14	171.383	129.68	GO:001602	CC:integral component of membrane;	------	------	------	------	ENOG4111F3S	S:Function unknown	PCG80223.1	hypothetical protein B5V51_9986 [Heliothis virescens]	------	------	PF00057.19	Ldl_recept_a	Low-density lipoprotein receptor domain class A
gene-LOC118268723	LOC118268723	protein suppressor of sable-like, transcript variant X1	2.571	1.36229	1.02e-68	2.71e-67	yes	up	5.59	5.6	6.04	23.34	21.64	22.69	5.74333	22.5567	------	------	------	------	------	------	COG5084;COG0553	S:Function unknown;L:Replication, recombination and repair	XP_022837978.1	protein suppressor of sable isoform X3 [Spodoptera litura]	sp|P22293|SUS_DROME;	Protein suppressor of sable OS=Drosophila melanogaster OX=7227 GN=s;	PF14608.7;PF18345.2;PF16131.6	zf-CCCH_2;zf_CCCH_4;Torus	RNA-binding, Nab2-type zinc finger;Zinc finger domain;Torus domain
gene-LOC118265687	LOC118265687	glutamyl-tRNA(Gln) amidotransferase subunit B, mitochondrial-like	2.069	1.04905	1.57e-68	4.15e-67	yes	up	35.32	35.43	40.71	114.11	118.04	119.43	37.1533	117.193	GO:0032543;GO:0070681;GO:0030956;GO:0005739;GO:0050567;GO:0016740;GO:000552	BP:mitochondrial translation;BP:glutaminyl-tRNAGln biosynthesis via transamidation;CC:glutamyl-tRN;CC:mitochondrion;MF:glutaminyl-tRNA synthas;MF:transferase activity;MF:ATP binding;	K02434	gatB, PET112	map00970	Aminoacyl-tRNA biosynthesis	COG0064	J:Translation, ribosomal structure and biogenesis	XP_021190478.1	glutamyl-tRNA(Gln) amidotransferase subunit B, mitochondrial [Helicoverpa armigera]	sp|Q16UG2|GATB_AEDAE;	Glutamyl-tRN;	PF02934.16;PF02637.19	GatB_N;GatB_Yqey	GatB/GatE catalytic domain;GatB domain
gene-LOC118264162	LOC118264162	histone acetyltransferase KAT8-like	2.107	1.07504	2.36e-68	6.18e-67	yes	up	16.02	14.98	15.62	47.74	50.28	53.07	15.54	50.3633	GO:0006355;GO:0072487;GO:000440	BP:regulation of transcription, DNA-templated;CC:MSL complex;MF:histone acetyltransferase activity;	K11308	MYST1, MOF, KAT8	------	------	COG5027	B:Chromatin structure and dynamics	XP_022830781.1	histone acetyltransferase KAT8-like [Spodoptera litura]	sp|Q9D1P2|KAT8_MOUSE;	Histone acetyltransferase KAT8 OS=Mus musculus OX=10090 GN=Kat8 PE=1 SV=1;	PF01853.19;PF17772.2;PF11717.9;PF13508.8	MOZ_SAS;zf-MYST;Tudor-knot;Acetyltransf_7	MOZ/SAS family;MYST family zinc finger domain;RNA binding activity-knot of a chromodomain;Acetyltransferase
gene-LOC118282227	LOC118282227	protein stunted-like, transcript variant X1	0.307	-1.70169	6.18e-68	1.61e-66	yes	down	270.29	270.27	316.76	138.66	133.56	134.14	285.773	135.453	GO:0015986;GO:0000275;GO:004693	BP:ATP synthesis coupled proton transport;CC:mitochondrial proton-transporting ATP synthase complex, catalytic core;MF:proton-transporting ATP synthase activity, rotational mechanism;	K02135	ATPeF1E, ATP5E, ATP15	map05012;map00190;map05010;map05016;map04714	Parkinson disease;Oxidative phosphorylation;Alzheimer disease;Huntington disease;Thermogenesis	ENOG410Y5P5	C:Energy production and conversion	XP_022836137.1	protein stunted isoform X1 [Spodoptera litura]	sp|Q9VXN2|SUN_DROME;	Protein stunted OS=Drosophila melanogaster OX=7227 GN=sun PE=1 SV=1;	PF04627.14	ATP-synt_Eps	Mitochondrial ATP synthase epsilon chain
gene-LOC118262080	LOC118262080	extracellular matrix-binding protein ebh-like	2.585	1.37025	6.34e-68	1.65e-66	yes	up	3.96	4.05	4.81	17.25	17.12	16.55	4.27333	16.9733	------	------	------	------	------	------	ENOG410ZCGF	S:Function unknown	XP_022816509.1	protein PFC0760c-like [Spodoptera litura]	------	------	------	------	------
gene-LOC118273218	LOC118273218	thioredoxin reductase-like selenoprotein T homolog CG3887	2.336	1.22377	8.22e-68	2.14e-66	yes	up	18.58	17.25	19.45	63.51	64.76	70.38	18.4267	66.2167	GO:001602	CC:integral component of membrane;	K22366	SELENOT	------	------	ENOG4111J49	O:Posttranslational modification, protein turnover, chaperones	XP_022833926.1	thioredoxin reductase-like selenoprotein T homolog CG3887 [Spodoptera litura]	sp|Q9VMV6|SELT_DROME;	Thioredoxin reductase-like selenoprotein T homolog CG3887 OS=Drosophila melanogaster OX=7227 GN=SelT PE=2 SV=1;	PF10262.10	Rdx	Rdx family
gene-LOC118266495	LOC118266495	uncharacterized LOC118266495	2.237	1.16166	1.47e-67	3.82e-66	yes	up	3.91	3.96	3.98	13.42	13.64	13.72	3.95	13.5933	------	------	------	------	------	------	ENOG4111WZC	S:Function unknown	XP_022836856.1	uncharacterized protein LOC111364198 [Spodoptera litura]	------	------	PF00169.30	PH	PH domain
gene-LOC118264749	LOC118264749	eukaryotic translation initiation factor 3 subunit D	0.428	-1.22329	2.16e-67	5.57e-66	yes	down	57.79	53.2	48.56	36.28	32.93	36.13	53.1833	35.1133	GO:0001732;GO:0002191;GO:0005852;GO:0016282;GO:0033290;GO:0098808;GO:000374	BP:formation of cytoplasmic translation initiation complex;BP:cap-dependent translational initiation;CC:eukaryotic translation initiation factor 3 complex;CC:eukaryotic 43S preinitiation complex;CC:eukaryotic 48S preinitiation complex;MF:mRNA cap binding;MF:translation initiation factor activity;	K03251	EIF3D	map03013	RNA transport	ENOG410XP1E	J:Translation, ribosomal structure and biogenesis	XP_022831115.1	eukaryotic translation initiation factor 3 subunit D [Spodoptera litura]	sp|Q0ZB77|EIF3D_BOMMO;	Eukaryotic translation initiation factor 3 subunit D OS=Bombyx mori OX=7091 GN=eIF3-S7 PE=2 SV=1;	PF05091.13	eIF-3_zeta	Eukaryotic translation initiation factor 3 subunit 7
gene-LOC118262538	LOC118262538	formin-binding protein 1-like, transcript variant X1	3.964	1.98709	3.02e-67	7.76e-66	yes	up	6.19	4.19	4.1	30.46	27.78	29.96	4.82667	29.4	------	------	K20121	FNBP1	map05131	Shigellosis	ENOG410ZU0I	Z:Cytoskeleton	XP_022818433.1	formin-binding protein 1-like isoform X1 [Spodoptera litura]	sp|Q96RU3|FNBP1_HUMAN;	Formin-binding protein 1 OS=Homo sapiens OX=9606 GN=FNBP1 PE=1 SV=2;	PF00611.24;PF00018.29	FCH;SH3_1	Fes/CIP4, and EFC/F-BAR homology domain;SH3 domain
gene-LOC118265310	LOC118265310	ATP-dependent DNA helicase Q5-like	2.777	1.47357	3.61e-67	9.27e-66	yes	up	4.83	4.73	4.98	20.57	20.62	20.92	4.84667	20.7033	GO:0006310;GO:0003676;GO:0005524;GO:000438	BP:DNA recombination;MF:nucleic acid binding;MF:ATP binding;MF:helicase activity;	K10902	RECQL5	------	------	COG0514	S:Function unknown	XP_022814713.1	ATP-dependent DNA helicase Q5-like [Spodoptera litura]	sp|O94762|RECQ5_HUMAN;	ATP-dependent DNA helicase Q5 OS=Homo sapiens OX=9606 GN=RECQL5 PE=1 SV=2;	PF00270.30;PF00271.32;PF16124.6;PF01993.19	DEAD;Helicase_C;RecQ_Zn_bind;MTD	DEAD/DEAH box helicase;Helicase conserved C-terminal domain;RecQ zinc-binding;methylene-5,6,7,8-tetrahydromethanopterin dehydrogenase
gene-LOC118262081	LOC118262081	uncharacterized LOC118262081	2.668	1.41576	4.72e-67	1.21e-65	yes	up	4.05	4.27	4.32	16.91	16.78	18.23	4.21333	17.3067	GO:0005634;GO:0003700;GO:004356	CC:nucleus;MF:transcription factor activity, sequence-specific DNA binding;MF:sequence-specific DNA binding;	------	------	------	------	COG5025	S:Function unknown	XP_022816510.1	uncharacterized protein LOC111349585 isoform X1 [Spodoptera litura]	sp|O15353|FOXN1_HUMAN;	Forkhead box protein N1 OS=Homo sapiens OX=9606 GN=FOXN1 PE=1 SV=1;	PF00250.19	Forkhead	Forkhead domain
MSTRG.18307		-	4.205	2.07207	4.51e-66	1.14e-64	yes	up	8.62	7.38	9.41	58.77	52.36	57.21	8.47	56.1133	------	------	------	------	------	------	------	------	XP_022817232.1	uncharacterized protein LOC111350045 [Spodoptera litura]	------	------	------	------	------
gene-LOC118268438	LOC118268438	cytochrome b5-related protein-like, transcript variant X1	2.7	1.43308	9.16e-66	2.3e-64	yes	up	13.86	13.95	14.68	60.01	59.23	59.43	14.1633	59.5567	GO:0006629;GO:0016021;GO:0046872;GO:0020037;GO:001649	BP:lipid metabolic process;CC:integral component of membrane;MF:metal ion binding;MF:heme binding;MF:oxidoreductase activity;	------	------	------	------	ENOG410XVSZ	I:Lipid transport and metabolism	XP_022825515.1	cytochrome b5-related protein-like [Spodoptera litura]	sp|P19967|CYB5R_DROME;	Cytochrome b5-related protein OS=Drosophila melanogaster OX=7227 GN=Cyt-b5-r PE=2 SV=2;	PF00487.25;PF00173.29	FA_desaturase;Cyt-b5	Fatty acid desaturase;Cytochrome b5-like Heme/Steroid binding domain
gene-LOC118262969	LOC118262969	daxx-like protein	2.515	1.33051	1.84e-65	4.58e-64	yes	up	5.86	5.47	5.11	20.24	21.54	21.79	5.48	21.19	------	------	K02308	DAXX	map05168;map04210;map04010;map05014	Herpes simplex virus 1 infection;Apoptosis;MAPK signaling pathway;Amyotrophic lateral sclerosis (ALS)	ENOG4111K0B	K:Transcription	XP_022821542.1	uncharacterized protein LOC111353006 isoform X1 [Spodoptera litura]	sp|Q5TJE1|DAXX_CANLF;	Death domain-associated protein 6 OS=Canis lupus familiaris OX=9615 GN=DAXX PE=3 SV=1;	------	------	------
gene-LOC118269116	LOC118269116	transmembrane 9 superfamily member 3-like	2.071	1.05008	4.67e-65	1.16e-63	yes	up	14.39	14.2	14.35	45.95	44.2	46.71	14.3133	45.62	GO:001602	CC:integral component of membrane;	K17087	TM9SF3	------	------	ENOG410XSVB	S:Function unknown	XP_021185417.1	transmembrane 9 superfamily member 3 [Helicoverpa armigera]	sp|Q9HD45|TM9S3_HUMAN;	Transmembrane 9 superfamily member 3 OS=Homo sapiens OX=9606 GN=TM9SF3 PE=1 SV=2;	PF02990.17	EMP70	Endomembrane protein 70
gene-LOC118263706	LOC118263706	kinesin-related protein 4-like	3.219	1.6865	8.09e-65	2.01e-63	yes	up	4.8	4.46	4.28	22.12	23.37	21.59	4.51333	22.36	------	------	------	------	------	------	ENOG4110R6Z	S:Function unknown	XP_022829014.1	myosin-J heavy chain-like [Spodoptera litura]	------	------	------	------	------
gene-AOB78_gp06	ND5	NADH dehydrogenase subunit 5	0.399	-1.32435	1.11e-64	2.74e-63	yes	down	72.24	72.62	86.95	42.29	50.74	49.48	77.27	47.5033	GO:0042773;GO:0016021;GO:0005739;GO:0005743;GO:0070469;GO:000813	BP:ATP synthesis coupled electron transport;CC:integral component of membrane;CC:mitochondrion;CC:mitochondrial inner membrane;CC:respiratory chain;MF:NADH dehydrogenas;	K03883	ND5	map04723;map05012;map05010;map05016;map04714;map00190	Retrograde endocannabinoid signaling;Parkinson disease;Alzheimer disease;Huntington disease;Thermogenesis;Oxidative phosphorylation	COG1009	C:Energy production and conversion	YP_007026040.1	NADH dehydrogenase subunit 5 [Spodoptera exigua]	sp|P18932|NU5M_DROME;	NADH-ubiquinone oxidoreductase chain 5 OS=Drosophila melanogaster OX=7227 GN=mt:ND5 PE=3 SV=4;	------	------	------
gene-LOC118273411	LOC118273411	arrestin homolog	0.461	-1.11674	1.33e-64	3.28e-63	yes	down	75.85	69.18	71.05	53.33	48.23	52.02	72.0267	51.1933	GO:000716	BP:signal transduction;	K13808	ARR1	------	------	ENOG410XR0F	O:Posttranslational modification, protein turnover, chaperones	XP_022820973.1	arrestin homolog [Spodoptera litura]	sp|P55274|ARRH_HELVI;	Arrestin homolog OS=Heliothis virescens OX=7102 PE=3 SV=1;	PF02752.23;PF00339.30	Arrestin_C;Arrestin_N	Arrestin;Arrestin
gene-LOC118277306	LOC118277306	glucose-6-phosphate isomerase-like	0.475	-1.07386	2.69e-64	6.62e-63	yes	down	33.61	33.74	32.48	24.75	24.26	25.56	33.2767	24.8567	GO:0006096;GO:0006094;GO:000434	BP:glycolytic process;BP:gluconeogenesis;MF:glucose-6-phosphate isomerase activity;	K01810	GPI, pgi	map00520;map00030;map00500;map00010	Amino sugar and nucleotide sugar metabolism;Pentose phosphate pathway;Starch and sucrose metabolism;Glycolysis / Gluconeogenesis	COG0166	G:Carbohydrate transport and metabolism	XP_022818754.1	glucose-6-phosphate isomerase [Spodoptera litura]	sp|P52030|G6PI_DROSI;	Glucose-6-phosphate isomerase OS=Drosophila simulans OX=7240 GN=Pgi PE=3 SV=1;	PF00342.20	PGI	Phosphoglucose isomerase
gene-LOC118269747	LOC118269747	high-affinity choline transporter 1-like	0.38	-1.3949	4.4e-64	1.08e-62	yes	down	12.99	12.43	11.06	6.67	7.4	7.85	12.16	7.30667	GO:0016021;GO:002285	CC:integral component of membrane;MF:transmembrane transporter activity;	K14387	SLC5A7, CHT1	map04725;map05231	Cholinergic synapse;Choline metabolism in cancer	COG0591	S:Function unknown	XP_022826133.1	high-affinity choline transporter 1 [Spodoptera litura]	sp|Q9VE46|SC5A7_DROME;	High-affinity choline transporter 1 OS=Drosophila melanogaster OX=7227 GN=CG7708 PE=2 SV=2;	PF00474.18	SSF	Sodiu
gene-LOC118263452	LOC118263452	uncharacterized LOC118263452, transcript variant X1	0.462	-1.11358	5.54e-64	1.36e-62	yes	down	31.45	28.74	31.13	22.05	22.55	22.26	30.44	22.2867	GO:0007605;GO:005101	BP:sensory perception of sound;MF:actin filament binding;	K21877	USH1C	------	------	ENOG4110362	O:Posttranslational modification, protein turnover, chaperones	XP_022829229.1	uncharacterized protein LOC111358349 [Spodoptera litura]	sp|Q3MHQ0|USH1C_BOVIN;	Harmonin OS=Bos taurus OX=9913 GN=USH1C PE=2 SV=1;	PF00595.25;PF17820.2;PF13180.7	PDZ;PDZ_6;PDZ_2	PDZ domain;PDZ domain;PDZ domain
gene-LOC118266829	LOC118266829	uncharacterized LOC118266829	0.055	-4.19218	1.14e-63	2.79e-62	yes	down	11.95	11.84	11.83	1.1	0.98	1.02	11.8733	1.03333	------	------	------	------	------	------	ENOG410ZD2B;ENOG410Y65V;ENOG4111KN4;COG2124	S:Function unknown;A:RNA processing and modification;Q:Secondary metabolites biosynthesis, transport and catabolism	PZC73266.1	hypothetical protein B5X24_HaOG209734 [Helicoverpa armigera]	------	------	------	------	------
gene-LOC118267520	LOC118267520	protein crooked neck-like	2.51	1.3279	1.93e-63	4.72e-62	yes	up	13.11	11.25	14.06	50.21	48.96	48.94	12.8067	49.37	GO:0006396;GO:001674	BP:RNA processing;MF:transferase activity;	K12869	CRN, CRNKL1, CLF1, SYF3	map03040	Spliceosome	ENOG410XQJF	A:RNA processing and modification	XP_022826733.1	protein crooked neck [Spodoptera litura]	sp|P17886|CRN_DROME;	Protein crooked neck OS=Drosophila melanogaster OX=7227 GN=crn PE=2 SV=2;	PF02184.17;PF05843.15	HAT;Suf	HAT;Suppressor of forked protein
gene-LOC118264660	LOC118264660	lipase member H-like	2.387	1.25537	3.14e-63	7.62e-62	yes	up	22.97	21.09	22.9	81.62	81.11	83.52	22.32	82.0833	GO:0005576;GO:005268	CC:extracellular region;MF:carboxylic ester hydrolase activity;	K19404	LIPH_I	------	------	ENOG4110SQT;ENOG4110T93;ENOG410YQI7;ENOG410ZKWM;ENOG4111JY5	S:Function unknown;	XP_022831227.1	pancreatic triacylglycerol lipase-like [Spodoptera litura]	sp|Q5XGE9|LIPH_XENTR;	Lipase member H OS=Xenopus tropicalis OX=8364 GN=liph PE=2 SV=1;	PF00151.20	Lipase	Lipase
gene-LOC118277505	LOC118277505	PSME3-interacting protein-like	0.403	-1.31262	4.7e-63	1.14e-61	yes	down	84.69	84.08	92.8	54.41	56.11	52.12	87.19	54.2133	------	------	------	------	------	------	ENOG4111INN	S:Function unknown	XP_022835046.1	protein FAM192A [Spodoptera litura]	sp|Q91WE2|PIP30_MOUSE;	PSME3-interacting protein OS=Mus musculus OX=10090 GN=Fam192a PE=1 SV=1;	PF10187.10	FAM192A_Fyv6_N	FAM192A/Fyv6, N-terminal domain
gene-LOC118281805	LOC118281805	coiled-coil domain-containing protein 124-like	2.662	1.41231	5.96e-63	1.43e-61	yes	up	23.53	25.74	23.87	96.07	104.24	100.76	24.38	100.357	------	------	------	------	------	------	ENOG410ZIM9	S:Function unknown	XP_022821912.1	coiled-coil domain-containing protein 124 [Spodoptera litura]	sp|Q6PHE8|CC124_DANRE;	Coiled-coil domain-containing protein 124 OS=Danio rerio OX=7955 GN=ccdc124 PE=2 SV=1;	PF06244.13;PF00505.20	Ccdc124;HMG_box	Coiled-coil domain-containing protein 124 /Oxs1;HMG
gene-LOC118276316	LOC118276316	E3 UFM1-protein ligase 1 homolog	2.523	1.33511	7.12e-63	1.71e-61	yes	up	11.32	9.58	11.02	40.37	41.58	41.83	10.64	41.26	GO:001687	MF:ligase activity;	K22755	UFL1	------	------	ENOG410XSRX	O:Posttranslational modification, protein turnover, chaperones	XP_022835905.1	E3 UFM1-protein ligase 1 homolog [Spodoptera litura]	sp|Q0IG18|UFL1_AEDAE;	E3 UFM1-protein ligase 1 homolog OS=Aedes aegypti OX=7159 GN=AAEL003536 PE=3 SV=1;	PF09743.10	E3_UFM1_ligase	E3 UFM1-protein ligase 1
gene-LOC118265138	LOC118265138	transmembrane protein 87A-like	0.35	-1.51653	1.15e-62	2.75e-61	yes	down	27.92	26.91	30.22	15.49	15.2	15.11	28.35	15.2667	GO:001602	CC:integral component of membrane;	------	------	------	------	ENOG410XS1Q	S:Function unknown	XP_022814335.1	transmembrane protein 87A isoform X1 [Spodoptera litura]	sp|Q28EW0|TM87A_XENTR;	Transmembrane protein 87A OS=Xenopus tropicalis OX=8364 GN=tmem87a PE=2 SV=1;	PF06814.14	Lung_7-TM_R	Lung seven transmembrane receptor
gene-LOC118266453	LOC118266453	protein Aatf-like	2.743	1.45592	4.87e-62	1.15e-60	yes	up	10.77	11.34	11.11	44.08	47.8	48.58	11.0733	46.82	GO:000563	CC:nucleus;	K14782	AATF, BFR2	------	------	ENOG410XWGK	K:Transcription	XP_022817029.1	protein Aatf [Spodoptera litura]	sp|Q9QYW0|AATF_RAT;	Protein AATF OS=Rattus norvegicus OX=10116 GN=Aatf PE=1 SV=1;	PF13339.7;PF08164.13	AATF-Che1;TRAUB	Apoptosis antagonizing transcription factor;Apoptosis-antagonizing transcription factor, C-terminal
gene-LOC118281949	LOC118281949	uncharacterized LOC118281949	2.703	1.43453	6.19e-62	1.46e-60	yes	up	10.3	10.24	10.1	38.77	43.31	45.47	10.2133	42.5167	------	------	------	------	------	------	ENOG411141M	S:Function unknown	XP_022816043.1	uncharacterized protein LOC111349245 [Spodoptera litura]	------	------	------	------	------
gene-LOC118279568	LOC118279568	GATA zinc finger domain-containing protein 14-like	7.303	2.86858	1.94e-61	4.53e-60	yes	up	1.65	1.24	1.37	16.17	15.14	16.58	1.42	15.9633	------	------	------	------	------	------	ENOG4110RZD	S:Function unknown	XP_022817195.1	putative uncharacterized protein DDB_G0282133 [Spodoptera litura]	------	------	------	------	------
gene-LOC118272345	LOC118272345	uncharacterized LOC118272345	2.182	1.12565	2.05e-61	4.78e-60	yes	up	5.78	6.13	5.73	20.01	19.6	19.65	5.88	19.7533	GO:000508	MF:guanyl-nucleotide exchange factor activity;	------	------	------	------	COG5422	S:Function unknown	XP_022829932.1	uncharacterized protein LOC111358843 [Spodoptera litura]	sp|Q9TW28|MYOM_DICDI;	Myosin-M heavy chain OS=Dictyostelium discoideum OX=44689 GN=myoM PE=1 SV=1;	PF00621.21	RhoGEF	RhoGEF domain
MSTRG.8499		-	0.296	-1.75442	8.54e-61	1.98e-59	yes	down	6.15	6.33	6.75	2.49	3.05	3.22	6.41	2.92	------	------	------	------	------	------	------	------	------	------	------	------	------	------	------
gene-LOC118281555	LOC118281555	40S ribosomal protein S4, transcript variant X2	0.458	-1.12593	2.4e-60	5.54e-59	yes	down	131.24	133.9	137.67	95.8	83.15	97.62	134.27	92.19	GO:0006412;GO:0005840;GO:0003735;GO:001984	BP:translation;CC:ribosome;MF:structural constituent of ribosome;MF:rRNA binding;	K02987	RP-S4e, RPS4	map03010	Ribosome	COG1471	J:Translation, ribosomal structure and biogenesis	XP_022836311.1	40S ribosomal protein S4 isoform X1 [Spodoptera litura]	sp|Q95V34|RS4_SPOFR;	40S ribosomal protein S4 OS=Spodoptera frugiperda OX=7108 GN=RpS4 PE=2 SV=1;	PF00900.21;PF16121.6;PF08071.13;PF01479.26;PF00467.30	Ribosomal_S4e;40S_S4_C;RS4NT;S4;KOW	Ribosomal family S4e;40S ribosomal protein S4 C-terminus;RS4NT;S4 domain;KOW motif
gene-LOC118274989	LOC118274989	fatty acid synthase-like	0.149	-2.74516	3.14e-60	7.23e-59	yes	down	20.95	13.93	20.13	7.48	3.79	3.07	18.3367	4.78	GO:0009058;GO:0016740;GO:0016788;GO:0004312;GO:0031177;GO:001649	BP:biosynthetic process;MF:transferase activity;MF:hydrolase activity, acting on ester bonds;MF:fatty acid synthase activity;MF:phosphopantetheine binding;MF:oxidoreductase activity;	K00665	FASN	map04910;map00061;map04152	Insulin signaling pathway;Fatty acid biosynthesis;AMPK signaling pathway	COG3321	Q:Secondary metabolites biosynthesis, transport and catabolism	XP_022831800.1	fatty acid synthase-like [Spodoptera litura]	sp|P12276|FAS_CHICK;	Fatty acid synthase OS=Gallus gallus OX=9031 GN=FASN PE=1 SV=5;	PF00109.27;PF00698.22;PF02801.23;PF16197.6;PF14765.7;PF00108.24	ketoacyl-synt;Acyl_transf_1;Ketoacyl-synt_C;KAsynt_C_assoc;PS-DH;Thiolase_N	Beta-ketoacyl synthase, N-terminal domain;Acyl transferase domain;Beta-ketoacyl synthase, C-terminal domain;Ketoacyl-synthetase C-terminal extension;Polyketide synthase dehydratase;Thiolase, N-terminal domain
gene-LOC118279953	LOC118279953	aldo-keto reductase AKR2E4-like	0.444	-1.17257	4.78e-60	1.1e-58	yes	down	50.26	52.81	55.2	37.58	35.98	38.8	52.7567	37.4533	GO:001649	MF:oxidoreductase activity;	K00011;pmac	AKR1B;	map00051;map00040;map00561;map00790;map00052	Fructose and mannose metabolism;Pentose and glucuronate interconversions;Glycerolipid metabolism;Folate biosynthesis;Galactose metabolism	COG0656	S:Function unknown	XP_022817294.1	aldo-keto reductase AKR2E4-like isoform X1 [Spodoptera litura]	sp|H9JTG9|AK2E4_BOMMO;	Aldo-keto reductase AKR2E4 OS=Bombyx mori OX=7091 GN=akr2e PE=1 SV=1;	PF00248.22	Aldo_ket_red	Aldo/keto reductase family
gene-LOC118271259	LOC118271259	glucosamine-6-phosphate isomerase-like, transcript variant X1	0.396	-1.336	6.89e-60	1.58e-58	yes	down	53.25	48.74	47.39	27.84	30.33	31.68	49.7933	29.95	GO:0006044;GO:0005975;GO:0005737;GO:000434	BP:N-acetylglucosamine metabolic process;BP:carbohydrate metabolic process;CC:cytoplasm;MF:glucosamine-6-phosphate deaminase activity;	K02564	nagB, GNPDA	map00520	Amino sugar and nucleotide sugar metabolism	COG0363	G:Carbohydrate transport and metabolism	XP_022823894.1	glucosamine-6-phosphate isomerase isoform X1 [Spodoptera litura]	sp|Q16HW7|GNPI_AEDAE;	Glucosamine-6-phosphate isomerase OS=Aedes aegypti OX=7159 GN=Gnpda1 PE=3 SV=1;	PF01182.21	Glucosamine_iso	Glucosamine-6-phosphate isomerases/6-phosphogluconolactonase
gene-LOC118270656	LOC118270656	protein BCCIP homolog	0.433	-1.20884	7.46e-60	1.7e-58	yes	down	92.34	87.75	103.37	64.69	65.72	61.53	94.4867	63.98	------	------	K15262	BCP1, BCCIP	------	------	ENOG4111GYV	U:Intracellular trafficking, secretion, and vesicular transport	XP_022827680.1	protein BCCIP homolog [Spodoptera litura]	sp|Q9VFR0|BCCIP_DROME;	Protein BCCIP homolog OS=Drosophila melanogaster OX=7227 GN=CG9286 PE=2 SV=2;	PF13862.7	BCIP	p21-C-terminal region-binding protein
gene-LOC118265972	LOC118265972	probable RNA-binding protein CG14230	3.08	1.62272	2.04e-59	4.62e-58	yes	up	6.99	7.29	6.68	44.02	35.33	41.34	6.98667	40.23	GO:000372	MF:RNA binding;	------	------	------	------	ENOG410Y5CN	S:Function unknown	XP_022815885.1	probable RNA-binding protein CG14230 [Spodoptera litura]	sp|Q76FK4|NOL8_HUMAN;	Nucleolar protein 8 OS=Homo sapiens OX=9606 GN=NOL8 PE=1 SV=1;	PF00076.23	RRM_1	RNA recognition motif.
gene-LOC118263388	LOC118263388	FGFR1 oncogene partner 2 homolog	2.109	1.07676	2.26e-59	5.12e-58	yes	up	10.14	10.56	10.47	33.92	33.16	34.15	10.39	33.7433	------	------	------	------	------	------	ENOG410XS48	S:Function unknown	XP_022829313.1	FGFR1 oncogene partner 2 homolog [Spodoptera litura]	sp|Q9VM65|FGOP2_DROME;	FGFR1 oncogene partner 2 homolog OS=Drosophila melanogaster OX=7227 GN=Fgop2 PE=2 SV=1;	PF05769.12	SIKE	SIKE family
gene-LOC118267239	LOC118267239	DNA polymerase delta catalytic subunit-like, transcript variant X1	3.07	1.61812	3.65e-59	8.19e-58	yes	up	4.01	3.72	3.81	17.2	19.21	18.06	3.84667	18.1567	GO:0006260;GO:0005634;GO:0051539;GO:0000166;GO:0003887;GO:0003677;GO:004687	BP:DNA replication;CC:nucleus;MF:4 iron, 4 sulfur cluster binding;MF:nucleotide binding;MF:DNA-directed DNA polymerase activity;MF:DNA binding;MF:metal ion binding;	K02327	POLD1	map03430;map03440;map03410;map03420;map03030	Mismatch repair;Homologous recombination;Base excision repair;Nucleotide excision repair;DNA replication	COG0417	L:Replication, recombination and repair	XP_022819913.1	DNA polymerase delta catalytic subunit [Spodoptera litura]	sp|P54358|DPOD1_DROME;	DNA polymerase delta catalytic subunit OS=Drosophila melanogaster OX=7227 GN=DNApol-delta PE=2 SV=2;	PF00136.22;PF03104.20;PF14260.7	DNA_pol_B;DNA_pol_B_exo1;zf-C4pol	DNA polymerase family B;DNA polymerase family B, exonuclease domain;C4-type zinc-finger of DNA polymerase delta
gene-LOC118281167	LOC118281167	mitochondrial coenzyme A transporter SLC25A42-like	0.289	-1.79333	7.06e-59	1.58e-57	yes	down	8.13	7.3	7.32	4.28	4.12	4.76	7.58333	4.38667	GO:0016021;GO:000534	CC:integral component of membrane;MF:ATP transmembrane transporter activity;	K15085	SLC25A42	------	------	ENOG410ZRF1	O:Posttranslational modification, protein turnover, chaperones	XP_022832292.1	mitochondrial coenzyme A transporter SLC25A42 [Spodoptera litura]	sp|Q5PQ27|S2542_XENLA;	Mitochondrial coenzyme A transporter SLC25A42 OS=Xenopus laevis OX=8355 GN=slc25a42 PE=2 SV=1;	PF00153.28	Mito_carr	Mitochondrial carrier protein
gene-LOC118279347	LOC118279347	hydroxylysine kinase-like	0.255	-1.971	7.19e-59	1.61e-57	yes	down	20.62	18.48	20.89	8.31	8.15	7.09	19.9967	7.85	------	------	K18201	AGPHD1	map00310	Lysine degradation	COG2334	S:Function unknown	XP_022837557.1	hydroxylysine kinase [Spodoptera litura]	sp|A2RU49|HYKK_HUMAN;	Hydroxylysine kinase OS=Homo sapiens OX=9606 GN=HYKK PE=1 SV=2;	PF01636.24	APH	Phosphotransferase enzyme family
gene-LOC118263629	LOC118263629	heat shock protein 75 kDa, mitochondrial-like, transcript variant X1	2.304	1.20385	8.28e-59	1.85e-57	yes	up	12.25	11.82	11.51	41.67	42.68	41.68	11.86	42.01	GO:0006457;GO:0051082;GO:000552	BP:protein folding;MF:unfolded protein binding;MF:ATP binding;	K09488	TRAP1, HSP75	------	------	COG0326	O:Posttranslational modification, protein turnover, chaperones	QGA73358.1	mitochondrial heat shock protein 75 kDa [Spodoptera frugiperda]	sp|Q12931|TRAP1_HUMAN;	Heat shock protein 75 kDa, mitochondrial OS=Homo sapiens OX=9606 GN=TRAP1 PE=1 SV=3;	PF00183.19;PF13589.7;PF02518.27	HSP90;HATPase_c_3;HATPase_c	Hsp90 protein;Histidine kinase-, DNA gyrase B-, and HSP90-like ATPase;Histidine kinase-, DNA gyrase B-, and HSP90-like ATPase
gene-LOC118274046	LOC118274046	protein AF-9-like	2.705	1.43537	9.53e-59	2.12e-57	yes	up	5.42	5.89	5.43	22.01	24.56	23.19	5.58	23.2533	GO:0006355;GO:0005634;GO:001602	BP:regulation of transcription, DNA-templated;CC:nucleus;CC:integral component of membrane;	K15187	MLLT1_3, ENL, AF9	map05202	Transcriptional misregulation in cancer	COG5033	J:Translation, ribosomal structure and biogenesis	XP_022824311.1	protein AF-9 [Spodoptera litura]	sp|A2AM29|AF9_MOUSE;	Protein AF-9 OS=Mus musculus OX=10090 GN=Mllt3 PE=1 SV=1;	PF03366.17;PF17793.2;PF16031.6	YEATS;AHD;TonB_N	YEATS family;ANC1 homology domain;TonB polyproline region
gene-LOC118266017	LOC118266017	NADH dehydrogenase [ubiquinone] iron-sulfur protein 5-like	0.468	-1.09532	1.24e-58	2.74e-57	yes	down	294.3	293.24	313.59	213.62	218.15	225.95	300.377	219.24	------	------	K03938	NDUFS5	map04932;map05012;map05010;map04723;map05016;map04714;map00190	Non-alcoholic fatty liver disease (NAFLD);Parkinson disease;Alzheimer disease;Retrograde endocannabinoid signaling;Huntington disease;Thermogenesis;Oxidative phosphorylation	ENOG41123TD	C:Energy production and conversion	XP_022814006.1	NADH dehydrogenase [ubiquinone] iron-sulfur protein 5-like [Spodoptera litura]	------	------	PF10200.10	Ndufs5	NAD
gene-LOC118269415	LOC118269415	-	3.314	1.72864	1.99e-58	4.41e-57	yes	up	2.48	2.59	2.42	11.96	13.08	11.98	2.49667	12.34	GO:000367	MF:nucleic acid binding;	K23573	DSPP	map04512	ECM-receptor interaction	ENOG4111T4K	S:Function unknown	XP_022813959.1	MATH and LRR domain-containing protein PFE0570w-like [Spodoptera litura]	------	------	------	------	------
gene-LOC118271143	LOC118271143	AN1-type zinc finger protein 2A-like	2.355	1.23598	2.99e-58	6.61e-57	yes	up	7.78	7.31	7.28	25.72	27.71	27.62	7.45667	27.0167	GO:000827	MF:zinc ion binding;	------	------	------	------	ENOG4111JCH	S:Function unknown	XP_022823839.1	AN1-type zinc finger protein 2A [Spodoptera litura]	sp|Q8WV99|ZFN2B_HUMAN;	AN1-type zinc finger protein 2B OS=Homo sapiens OX=9606 GN=ZFAND2B PE=1 SV=1;	PF01428.17;PF04236.16;PF02809.21	zf-AN1;Transp_Tc5_C;UIM	AN1-like Zinc finger;Tc5 transposase C-terminal domain;Ubiquitin interaction motif
gene-LOC118265438	LOC118265438	protein cornichon-like	0.311	-1.68332	6.92e-58	1.52e-56	yes	down	97.24	109.46	121.12	51.79	55.04	51.36	109.273	52.73	GO:0016192;GO:001602	BP:vesicle-mediated transport;CC:integral component of membrane;	K20368	CNIH, ERV14	------	------	ENOG4111MWH	U:Intracellular trafficking, secretion, and vesicular transport	XP_021186274.1	protein cornichon [Helicoverpa armigera]	sp|P49858|CNI_DROME;	Protein cornichon OS=Drosophila melanogaster OX=7227 GN=cni PE=1 SV=1;	PF03311.15	Cornichon	Cornichon protein
gene-LOC118268194	LOC118268194	U3 small nucleolar RNA-associated protein 18 homolog	5.162	2.36781	1.5e-57	3.28e-56	yes	up	3.36	3.13	3.39	25.53	26.25	26.78	3.29333	26.1867	------	------	K14553	UTP18	map03008	Ribosome biogenesis in eukaryotes	ENOG410YBWP	S:Function unknown	XP_022825170.1	U3 small nucleolar RNA-associated protein 18 homolog [Spodoptera litura]	sp|Q5SSI6|UTP18_MOUSE;	U3 small nucleolar RNA-associated protein 18 homolog OS=Mus musculus OX=10090 GN=Utp18 PE=1 SV=1;	------	------	------
gene-LOC118267515	LOC118267515	insulin-like receptor, transcript variant X2	2.146	1.10196	2.3e-57	5e-56	yes	up	9.96	10.08	9.7	32.27	32.64	32.09	9.91333	32.3333	GO:0007169;GO:0016021;GO:0004714;GO:000552	BP:transmembrane receptor protein tyrosine kinase signaling pathway;CC:integral component of membrane;MF:transmembrane receptor protein tyrosine kinase activity;MF:ATP binding;	K05087;pmac;K04527	IGF1R, CD221;;INSR, CD220	map05214;map05215;map04114;map04361;map04015;map04014;map05218;map04010;map04072;map04213;map04212;map04211;map04960;map04923;map05225;map05224;map04144;map04140;map04932;map05205;map04510;map05202;map05200;map04550;map04068;map04910;map04150;map04022;map05010;map04066;map01521;map04730;map04151;map04930;map01522;map04913;map04914;map04520;map04152;map04931	Glioma;Prostate cancer;Oocyte meiosis;Axon regeneration;Rap1 signaling pathway;Ras signaling pathway;Melanoma;MAPK signaling pathway;Phospholipase D signaling pathway;Longevity regulating pathway - multiple species;Longevity regulating pathway - worm;Longevity regulating pathway;Aldosterone-regulated sodium reabsorption;Regulation of lipolysis in adipocytes;Hepatocellular carcinoma;Breast cancer;…	COG0515	T:Signal transduction mechanisms	XP_022826936.1	insulin-like receptor [Spodoptera litura]	sp|Q25410|MIPR_LYMST;	Putative molluscan insulin-related peptid;	PF01030.25;PF00757.21	Recep_L_domain;Furin-like	Receptor L domain;Furin-like cysteine rich region
gene-LOC118268947	LOC118268947	uncharacterized LOC118268947, transcript variant X1	0.475	-1.07294	4.15e-57	8.96e-56	yes	down	124.53	119.74	140.07	95.72	93.73	95.9	128.113	95.1167	GO:0006417;GO:0003723;GO:000827	BP:regulation of translation;MF:RNA binding;MF:zinc ion binding;	K18741	NANOS1, NOS1	------	------	ENOG41121KZ	S:Function unknown	XP_022813949.1	uncharacterized protein LOC111347817 [Spodoptera litura]	sp|P60322|NANO2_MOUSE;	Nanos homolog 2 OS=Mus musculus OX=10090 GN=Nanos2 PE=1 SV=2;	PF05741.14	zf-nanos	Nanos RNA binding domain
gene-LOC118279996	LOC118279996	uncharacterized LOC118279996	2.465	1.30165	4.35e-57	9.37e-56	yes	up	57.2	56.48	55.93	221.98	212.82	214.51	56.5367	216.437	------	------	------	------	------	------	------	------	XP_026745273.1	uncharacterized protein LOC113506644 [Trichoplusia ni]	------	------	PF01723.17	Chorion_1	Chorion protein
gene-LOC118266381	LOC118266381	transcription factor sem-2-like, transcript variant X1	2.278	1.18756	5.87e-57	1.26e-55	yes	up	8.16	7.78	6.67	25.22	27.14	26.97	7.53667	26.4433	GO:0005634;GO:000367	CC:nucleus;MF:DNA binding;	K23581	SOX4	map05206	MicroRNAs in cancer	ENOG4111RFD;ENOG4111PMB	B:Chromatin structure and dynamics;	PCG78242.1	hypothetical protein B5V51_4773 [Heliothis virescens]	sp|P40656|SOX14_DROME;	Putative transcription factor SOX-14 OS=Drosophila melanogaster OX=7227 GN=Sox14 PE=2 SV=3;	PF00505.20;PF09011.11	HMG_box;HMG_box_2	HMG;HMG-box domain
gene-LOC118269774	LOC118269774	DNA polymerase delta subunit 3-like	2.687	1.42603	6.65e-57	1.42e-55	yes	up	12.15	12.48	12.86	49.43	52.28	53.62	12.4967	51.7767	GO:0006260;GO:004362	BP:DNA replication;CC:delta DNA polymerase complex;	K03504	POLD3	map03430;map03440;map03410;map03420;map03030	Mismatch repair;Homologous recombination;Base excision repair;Nucleotide excision repair;DNA replication	ENOG410XSD1	L:Replication, recombination and repair	XP_022825907.1	DNA polymerase delta subunit 3-like [Spodoptera litura]	sp|Q9EQ28|DPOD3_MOUSE;	DNA polymerase delta subunit 3 OS=Mus musculus OX=10090 GN=Pold3 PE=1 SV=2;	PF09507.11	CDC27	DNA polymerase subunit Cdc27
gene-LOC118265340	LOC118265340	DNA repair endonuclease XPF-like	2.771	1.47054	7.41e-57	1.58e-55	yes	up	7.01	7.42	6.6	29.77	29.04	34.15	7.01	30.9867	GO:0006281;GO:0004520;GO:000369	BP:DNA repair;MF:endodeoxyribonuclease activity;MF:single-stranded DNA binding;	K10848	ERCC4, XPF	map03460;map03420	Fanconi anemia pathway;Nucleotide excision repair	COG1948	K:Transcription	XP_022814584.1	DNA repair endonuclease XPF [Spodoptera litura]	sp|Q24087|XPF_DROME;	DNA repair endonuclease XPF OS=Drosophila melanogaster OX=7227 GN=mei-9 PE=1 SV=2;	PF02732.16	ERCC4	ERCC4 domain
gene-LOC118280061	LOC118280061	androgen-dependent TFPI-regulating protein-like, transcript variant X1	2.023	1.01676	1.03e-56	2.2e-55	yes	up	56	57.64	57.97	182.27	182.92	173.68	57.2033	179.623	GO:001602	CC:integral component of membrane;	------	------	------	------	ENOG4111HQA;ENOG410XQQ3	S:Function unknown;	XP_021190274.1	uncharacterized protein LOC110376197 isoform X1 [Helicoverpa armigera]	sp|Q60534|ADTRP_MESAU;	Androgen-dependent TFPI-regulating protein OS=Mesocricetus auratus OX=10036 GN=ADTRP PE=2 SV=1;	PF04750.15	Far-17a_AIG1	FAR-17a/AIG1-like protein
gene-LOC118280662	LOC118280662	probable small nuclear ribonucleoprotein G	0.148	-2.75244	1.36e-56	2.88e-55	yes	down	42.33	48.69	44.28	10.32	9.36	11.65	45.1	10.4433	GO:0000387;GO:0005681;GO:000372	BP:spliceosomal snRNP assembly;CC:spliceosomal complex;MF:RNA binding;	K11099	SNRPG, SMG	map03040	Spliceosome	ENOG41122Q1	K:Transcription	XP_021196807.1	probable small nuclear ribonucleoprotein G [Helicoverpa armigera]	sp|Q9VXE0|RUXG_DROME;	Probable small nuclear ribonucleoprotein G OS=Drosophila melanogaster OX=7227 GN=SNRPG PE=1 SV=1;	PF01423.23	LSM	LSM domain
gene-LOC118269293	LOC118269293	rab GTPase-binding effector protein 1-like, transcript variant X1	0.498	-1.00654	1.61e-56	3.41e-55	yes	down	35.43	31.37	32.96	26.06	24.9	25.36	33.2533	25.44	GO:0006897;GO:0046872;GO:0005096;GO:000808	BP:endocytosis;MF:metal ion binding;MF:GTPase activator activity;MF:growth factor activity;	K12480	RABEP1	map04144	Endocytosis	ENOG410XSZ1	S:Function unknown	XP_022814118.1	rab GTPase-binding effector protein 1 isoform X1 [Spodoptera litura]	sp|Q96T51|RUFY1_HUMAN;	RUN and FYVE domain-containing protein 1 OS=Homo sapiens OX=9606 GN=RUFY1 PE=1 SV=2;	PF09311.12;PF01363.22;PF03528.16	Rab5-bind;FYVE;Rabaptin	Rabaptin-like protein;FYVE zinc finger;Rabaptin
gene-LOC118264607	LOC118264607	uncharacterized LOC118264607	2.567	1.36011	2.35e-56	4.96e-55	yes	up	11.73	10.57	10.78	41.85	44.17	44.66	11.0267	43.56	------	------	------	------	------	------	ENOG4110RM5	S:Function unknown	XP_022834845.1	uncharacterized protein LOC111362403 [Spodoptera litura]	------	------	PF08234.13	Spindle_Spc25	Chromosome segregation protein Spc25
gene-LOC118265014	LOC118265014	uncharacterized LOC118265014	0.415	-1.26771	2.85e-56	5.99e-55	yes	down	50.25	46.36	50.86	30.85	30.46	33.11	49.1567	31.4733	------	------	------	------	------	------	ENOG410ZI5B	S:Function unknown	XP_022833123.1	uncharacterized protein LOC111361029 [Spodoptera litura]	------	------	PF02958.21;PF07914.12;PF01636.24	EcKinase;DUF1679;APH	Ecdysteroid kinase;Protein of unknown function;Phosphotransferase enzyme family
gene-LOC118266858	LOC118266858	sterol O-acyltransferase 2-like, transcript variant X1	0.27	-1.89088	3.86e-56	8.08e-55	yes	down	17.83	16.92	17.16	6.93	7.23	6.6	17.3033	6.92	GO:0016021;GO:0005789;GO:000837	CC:integral component of membrane;CC:endoplasmic reticulum membrane;MF:O-acyltransferase activity;	K00637	SOAT	map04979;map00100	Cholesterol metabolism;Steroid biosynthesis	COG5056	I:Lipid transport and metabolism	XP_022820176.1	sterol O-acyltransferase 1 [Spodoptera litura]	sp|P35610|SOAT1_HUMAN;	Sterol O-acyltransferase 1 OS=Homo sapiens OX=9606 GN=SOAT1 PE=1 SV=3;	PF03062.20	MBOAT	MBOAT, membrane-bound O-acyltransferase family
gene-LOC118262436	LOC118262436	protein arginine N-methyltransferase 9-like	2.254	1.17234	7.03e-56	1.47e-54	yes	up	6.97	7.18	6.62	23.56	23.42	25.12	6.92333	24.0333	GO:001627	MF:protein-arginine N-methyltransferase activity;	K19737	PRMT9	------	------	ENOG41115T8;ENOG410Y35C	S:Function unknown;	XP_022823856.1	protein arginine N-methyltransferase 9-like [Spodoptera litura]	sp|Q3U3W5|ANM9_MOUSE;	Protein arginine N-methyltransferase 9 OS=Mus musculus OX=10090 GN=Prmt9 PE=2 SV=2;	PF13649.7;PF17286.3;PF13489.7;PF06325.14	Methyltransf_25;PRMT5_C;Methyltransf_23;PrmA	Methyltransferase domain;PRMT5 oligomerisation domain;Methyltransferase domain;Ribosomal protein L11 methyltransferase
gene-LOC118265683	LOC118265683	leukotriene A-4 hydrolase-like, transcript variant X1	0.482	-1.05422	1.94e-55	4.04e-54	yes	down	45.5	48.19	47.61	34.67	32.55	37.38	47.1	34.8667	GO:0008270;GO:000823	MF:zinc ion binding;MF:metallopeptidase activity;	K01254	LTA4H	map00590	Arachidonic acid metabolism	COG0308	E:Amino acid transport and metabolism	XP_022828551.1	leukotriene A-4 hydrolase isoform X1 [Spodoptera litura]	sp|Q3SZH7|LKHA4_BOVIN;	Leukotriene A-4 hydrolase OS=Bos taurus OX=9913 GN=LTA4H PE=2 SV=3;	PF01433.21;PF09127.12;PF17900.2	Peptidase_M1;Leuk-A4-hydro_C;Peptidase_M1_N	Peptidase family M1 domain;Leukotriene A4 hydrolase, C-terminal;Peptidase M1 N-terminal domain
gene-LOC118278155	LOC118278155	adenosine 3'-phospho 5'-phosphosulfate transporter 1-like	0.41	-1.28524	2.11e-55	4.4e-54	yes	down	25.15	23.81	26.81	15.34	15.46	16.52	25.2567	15.7733	GO:0055085;GO:001602	BP:transmembrane transport;CC:integral component of membrane;	K15276	SLC35B2, PAPST1	------	------	COG0697;COG0697	E:Amino acid transport and metabolism;G:Carbohydrate transport and metabolism	XP_022815597.1	adenosine 3'-phospho 5'-phosphosulfate transporter 1 [Spodoptera litura]	sp|Q9VEI3|S35B2_DROME;	Adenosine 3'-phospho 5'-phosphosulfate transporter 1 OS=Drosophila melanogaster OX=7227 GN=sll PE=1 SV=1;	PF08449.12;PF00892.21	UAA;EamA	UAA transporter family;EamA-like transporter family
gene-LOC118262086	LOC118262086	probable RNA-binding protein 46, transcript variant X1	0.357	-1.48539	5.48e-55	1.13e-53	yes	down	18.38	18.29	18.77	10.16	10.8	9.48	18.48	10.1467	GO:000372	MF:RNA binding;	------	------	------	------	ENOG410XTJ5;ENOG410YM7N	S:Function unknown;	XP_022816439.1	probable RNA-binding protein 46 isoform X1 [Spodoptera litura]	sp|P86049|RBM46_MOUSE;	Probable RNA-binding protein 46 OS=Mus musculus OX=10090 GN=Rbm46 PE=1 SV=1;	PF00076.23;PF14709.8	RRM_1;DND1_DSRM	RNA recognition motif.;double strand RNA binding domain from DEAD END PROTEIN 1
gene-LOC118277424	LOC118277424	cytochrome c oxidase subunit 4 isoform 1, mitochondrial-like, transcript variant X2	0.376	-1.41264	5.87e-55	1.21e-53	yes	down	636.53	639.01	701.47	394.96	369.81	456.21	659.003	406.993	GO:0016021;GO:000412	CC:integral component of membrane;MF:cytochrome-c oxidase activity;	K02263	COX4	map00190;map04260;map05012;map05010;map05016;map04714;map04932	Oxidative phosphorylation;Cardiac muscle contraction;Parkinson disease;Alzheimer disease;Huntington disease;Thermogenesis;Non-alcoholic fatty liver disease (NAFLD)	ENOG4111T97	O:Posttranslational modification, protein turnover, chaperones	PCG65414.1	hypothetical protein B5V51_9250 [Heliothis virescens]	------	------	PF02936.15	COX4	Cytochrome c oxidase subunit IV
gene-LOC118268843	LOC118268843	OCIA domain-containing protein 1-like, transcript variant X1	0.481	-1.05729	1.2e-54	2.47e-53	yes	down	65.51	69.75	65.93	50.94	50.42	47.77	67.0633	49.71	------	------	------	------	------	------	ENOG4111R9S;ENOG4111YF8	S:Function unknown;	XP_022833218.1	OCIA domain-containing protein 1-like [Spodoptera litura]	sp|Q9W1X9|OCAD1_DROME;	OCIA domain-containing protein 1 OS=Drosophila melanogaster OX=7227 GN=asrij PE=1 SV=1;	PF07051.12	OCIA	Ovarian carcinoma immunoreactive antigen
gene-LOC118262285	LOC118262285	uncharacterized LOC118262285	0.419	-1.25544	1.43e-54	2.94e-53	yes	down	50.36	49.56	49.58	31.86	33.19	31.55	49.8333	32.2	------	------	------	------	------	------	ENOG41123CP	S:Function unknown	XP_022833034.1	uncharacterized protein LOC111360962 [Spodoptera litura]	------	------	PF19103.1	DUF5790	Family of unknown function
gene-LOC118280663	LOC118280663	heat shock protein 68-like	9.363	3.22692	1.83e-54	3.74e-53	yes	up	0.53	0.87	0.89	11.35	11.15	9.22	0.763333	10.5733	GO:000552	MF:ATP binding;	K03283	HSPA1s	map05162;map05145;map04010;map03040;map05134;map04612;map04213;map04144;map04915;map04141	Measles;Toxoplasmosis;MAPK signaling pathway;Spliceosome;Legionellosis;Antigen processing and presentation;Longevity regulating pathway - multiple species;Endocytosis;Estrogen signaling pathway;Protein processing in endoplasmic reticulum	COG0443	O:Posttranslational modification, protein turnover, chaperones	QGA73357.1	heat shock protein 70 [Spodoptera frugiperda]	sp|O97125|HSP68_DROME;	Heat shock protein 68 OS=Drosophila melanogaster OX=7227 GN=Hsp68 PE=1 SV=1;	PF00012.21;PF06723.14	HSP70;MreB_Mbl	Hsp70 protein;MreB/Mbl protein
gene-LOC118272476	LOC118272476	NHP2-like protein 1	0.347	-1.52782	1.83e-54	3.74e-53	yes	down	93.65	98.73	109.89	56.07	49.31	57.17	100.757	54.1833	GO:0042254;GO:0005840;GO:0005730;GO:1990904;GO:0003723;GO:000827	BP:ribosome biogenesis;CC:ribosome;CC:nucleolus;CC:ribonucleoprotein complex;MF:RNA binding;MF:zinc ion binding;	K12845;K14404	SNU13, NHP2L;CPSF4, YTH1	map05164;map03008;map03015;map03040	Influenza A;Ribosome biogenesis in eukaryotes;mRNA surveillance pathway;Spliceosome	COG1358	S:Function unknown	XP_022829790.1	NHP2-like protein 1 [Spodoptera litura]	sp|Q3B8S0|NH2L1_BOVIN;	NHP2-like protein 1 OS=Bos taurus OX=9913 GN=SNU13 PE=2 SV=3;	PF01248.27	Ribosomal_L7Ae	Ribosomal protein L7Ae/L30e/S12e/Gadd45 family
gene-LOC118273692	LOC118273692	uncharacterized LOC118273692	2.198	1.13639	2.72e-54	5.54e-53	yes	up	4.11	4.12	4.03	14.06	12.97	14.45	4.08667	13.8267	------	------	------	------	------	------	ENOG410Y5ZB	S:Function unknown	XP_022821080.1	uncharacterized protein LOC111352699 [Spodoptera litura]	------	------	------	------	------
gene-LOC118265325	LOC118265325	E3 ubiquitin-protein ligase RNF8-like, transcript variant X1	2.614	1.38634	2.87e-54	5.84e-53	yes	up	6.87	6.09	6.15	25.58	26.21	25.25	6.37	25.68	GO:0008270;GO:000367	MF:zinc ion binding;MF:nucleic acid binding;	K10667	RNF8	------	------	ENOG410Z9IW;ENOG4112A8E	T:Signal transduction mechanisms;S:Function unknown	XP_022814714.1	E3 ubiquitin-protein ligase rnf8-A-like isoform X1 [Spodoptera litura]	sp|Q7ZX20|RNF8A_XENLA;	E3 ubiquitin-protein ligase rnf8-A OS=Xenopus laevis OX=8355 GN=rnf8-A PE=2 SV=1;	PF00498.27;PF13920.7;PF13639.7;PF00097.26;PF13445.7;PF13923.7;PF15227.7;PF14634.7;PF12678.8	FHA;zf-C3HC4_3;zf-RING_2;zf-C3HC4;zf-RING_UBOX;zf-C3HC4_2;zf-C3HC4_4;zf-RING_5;zf-rbx1	FHA domain;Zinc finger, C3HC4 type;Ring finger domain;Zinc finger, C3HC4 type;RING-type zinc-finger;Zinc finger, C3HC4 type;zinc finger of C3HC4-type, RING;zinc-RING finger domain;RING-H2 zinc finger domain
gene-LOC118281636	LOC118281636	beta-1,3-glucan-binding protein-like	0.251	-1.99452	3.55e-54	7.2e-53	yes	down	21.84	23.96	24.63	10.35	8.27	8.67	23.4767	9.09667	GO:0005975;GO:000455	BP:carbohydrate metabolic process;MF:hydrolase activity, hydrolyzing O-glycosyl compounds;	------	------	------	------	COG2273	S:Function unknown	ABR28478.2	beta-1,3-glucanase [Spodoptera frugiperda]	sp|Q8N0N3|BGBP_PENMO;	Beta-1,3-glucan-binding protein OS=Penaeus monodon OX=6687 PE=2 SV=1;	PF00722.22	Glyco_hydro_16	Glycosyl hydrolases family 16
MSTRG.14831		-	0.184	-2.44461	4.93e-54	9.96e-53	yes	down	17.24	16.03	16.18	4.03	4.58	5.49	16.4833	4.7	------	------	------	------	------	------	ENOG410ZD2B;ENOG410Y65V;COG2124;ENOG4111KN4	S:Function unknown;Q:Secondary metabolites biosynthesis, transport and catabolism;A:RNA processing and modification	PZC70407.1	hypothetical protein B5X24_HaOG216463 [Helicoverpa armigera]	------	------	------	------	------
gene-LOC118268972	LOC118268972	phosphoserine phosphatase-like, transcript variant X1	0.466	-1.10214	5.05e-54	1.02e-52	yes	down	41.67	41.16	45.42	30.72	28.56	33.78	42.75	31.02	GO:0006564;GO:000464	BP:L-serine biosynthetic process;MF:phosphoserine phosphatase activity;	K01079	serB, PSPH	map00260	Glycine, serine and threonine metabolism	COG0560	E:Amino acid transport and metabolism	XP_022837734.1	phosphoserine phosphatase isoform X1 [Spodoptera litura]	sp|Q2KHU0|SERB_BOVIN;	Phosphoserine phosphatase OS=Bos taurus OX=9913 GN=PSPH PE=2 SV=1;	PF00702.27;PF12710.8;PF06888.13	Hydrolase;HAD;Put_Phosphatase	haloacid dehalogenase-like hydrolase;haloacid dehalogenase-like hydrolase;Putative Phosphatase
gene-LOC118266466	LOC118266466	putative phosphatidate phosphatase	0.419	-1.25664	8.73e-54	1.75e-52	yes	down	40.51	46.22	47.16	28.3	28.7	27.62	44.63	28.2067	GO:0006644;GO:0016021;GO:000819	BP:phospholipid metabolic process;CC:integral component of membrane;MF:phosphatidate phosphatase activity;	K01080	PLPP1_2_3	map00565;map00564;map00561;map00600;map04975;map04072;map05231;map04666	Ether lipid metabolism;Glycerophospholipid metabolism;Glycerolipid metabolism;Sphingolipid metabolism;Fat digestion and absorption;Phospholipase D signaling pathway;Choline metabolism in cancer;Fc gamma R-mediated phagocytosis	COG0671;ENOG4111NKF	I:Lipid transport and metabolism;	XP_022816068.1	putative phosphatidate phosphatase [Spodoptera litura]	sp|Q9V576|WUN_DROME;	Putative phosphatidate phosphatase OS=Drosophila melanogaster OX=7227 GN=wun PE=1 SV=2;	PF01569.22	PAP2	PAP2 superfamily
gene-LOC118271942	LOC118271942	uncharacterized LOC118271942	0.386	-1.37425	1.38e-53	2.75e-52	yes	down	34.33	34.84	36.32	23.35	19.37	20.03	35.1633	20.9167	------	------	------	------	------	------	ENOG410Y6S7	S:Function unknown	XP_022822895.1	uncharacterized protein LOC111353916 [Spodoptera litura]	------	------	------	------	------
gene-LOC118271746	LOC118271746	inhibitor of growth protein 3-like	0.469	-1.09232	1.97e-53	3.93e-52	yes	down	55.9	53.47	59.56	39.38	40.06	42.45	56.31	40.63	GO:0006325;GO:0005634;GO:004687	BP:chromatin organization;CC:nucleus;MF:metal ion binding;	K11319	ING3	------	------	COG5034	S:Function unknown	XP_022822966.1	inhibitor of growth protein 3 [Spodoptera litura]	sp|Q9NXR8|ING3_HUMAN;	Inhibitor of growth protein 3 OS=Homo sapiens OX=9606 GN=ING3 PE=1 SV=2;	PF12998.8;PF00628.30	ING;PHD	Inhibitor of growth proteins N-terminal histone-binding;PHD-finger
gene-LOC118273989	LOC118273989	uncharacterized LOC118273989	0.44	-1.1839	3.46e-53	6.85e-52	yes	down	142.16	138.06	155.59	92.65	98.56	105.89	145.27	99.0333	------	------	------	------	------	------	ENOG4110RAB;ENOG4110QNX;ENOG4111D85;ENOG4110TA8;ENOG410ZXRB;ENOG41117EJ;ENOG4110RR6;ENOG4110SWG	S:Function unknown;	XP_022824535.1	uncharacterized protein LOC111355046 [Spodoptera litura]	------	------	PF15868.6	MBF2	Transcription activator MBF2
gene-LOC118272656	LOC118272656	DEAD-box ATP-dependent RNA helicase 20-like	2.011	1.00758	3.82e-53	7.56e-52	yes	up	31.1	26.74	31.07	85.72	94.31	88.96	29.6367	89.6633	GO:0003676;GO:0005524;GO:000438	MF:nucleic acid binding;MF:ATP binding;MF:helicase activity;	K12823	DDX5, DBP2	map05205;map05202;map03040	Proteoglycans in cancer;Transcriptional misregulation in cancer;Spliceosome	COG0513	L:Replication, recombination and repair	XP_022830172.1	ATP-dependent RNA helicase p62-like [Spodoptera litura]	sp|P19109|DDX17_DROME;	ATP-dependent RNA helicase p62 OS=Drosophila melanogaster OX=7227 GN=Rm62 PE=1 SV=3;	PF00270.30;PF00271.32;PF04851.16	DEAD;Helicase_C;ResIII	DEAD/DEAH box helicase;Helicase conserved C-terminal domain;Type III restriction enzyme, res subunit
gene-LOC118274443	LOC118274443	short-chain specific acyl-CoA dehydrogenase, mitochondrial-like	0.483	-1.0493	5.66e-53	1.12e-51	yes	down	54.84	56.83	53.72	38.99	41.23	43.06	55.13	41.0933	GO:0003995;GO:005066	MF:acyl-CoA dehydrogenase activity;MF:flavin adenine dinucleotide binding;	K00248	ACADS, bcd	map00640;map00280;map00410;map00071;map00650	Propanoate metabolism;Valine, leucine and isoleucine degradation;beta-Alanine metabolism;Fatty acid degradation;Butanoate metabolism	COG1960	I:Lipid transport and metabolism	XP_022831790.1	short-chain specific acyl-CoA dehydrogenase, mitochondrial [Spodoptera litura]	sp|Q5RAS0|ACADS_PONAB;	Short-chain specific acyl-CoA dehydrogenase, mitochondrial OS=Pongo abelii OX=9601 GN=ACADS PE=2 SV=1;	PF00441.25;PF02771.17;PF02770.20;PF08028.12	Acyl-CoA_dh_1;Acyl-CoA_dh_N;Acyl-CoA_dh_M;Acyl-CoA_dh_2	Acyl-CoA dehydrogenase, C-terminal domain;Acyl-CoA dehydrogenase, N-terminal domain;Acyl-CoA dehydrogenase, middle domain;Acyl-CoA dehydrogenase, C-terminal domain
gene-LOC118278553	LOC118278553	proteasome subunit alpha type-2	0.163	-2.61983	1.01e-52	1.99e-51	yes	down	25.78	28.77	34.29	7.53	6.93	7.81	29.6133	7.42333	GO:0006511;GO:0005737;GO:0019773;GO:0005634;GO:000429	BP:ubiquitin-dependent protein catabolic process;CC:cytoplasm;CC:proteasome core complex, alpha-subunit complex;CC:nucleus;MF:threonine-type endopeptidase activity;	K02726	PSMA2	map03050	Proteasome	ENOG410XPQ8	O:Posttranslational modification, protein turnover, chaperones	XP_030033604.1	proteasome subunit alpha type-2 [Manduca sexta]	sp|P40301|PSA2_DROME;	Proteasome subunit alpha type-2 OS=Drosophila melanogaster OX=7227 GN=Prosalpha2 PE=1 SV=1;	PF00227.27;PF10584.10	Proteasome;Proteasome_A_N	Proteasome subunit;Proteasome subunit A N-terminal signature
gene-LOC118272477	LOC118272477	uncharacterized LOC118272477	0.362	-1.46664	2.15e-52	4.21e-51	yes	down	13.46	13.2	12.7	8.38	6.64	6.91	13.12	7.31	GO:0005975;GO:0030246;GO:000455	BP:carbohydrate metabolic process;MF:carbohydrate binding;MF:hydrolase activity, hydrolyzing O-glycosyl compounds;	prap;K20692	;GNBP3	map04624	Toll and Imd signaling pathway	ENOG410Z83Q	S:Function unknown	XP_022830389.1	uncharacterized protein LOC111359163 [Spodoptera litura]	sp|Q8MU95|BGBP_PLOIN;	Beta-1,3-glucan-binding protein OS=Plodia interpunctella OX=58824 PE=1 SV=1;	PF15886.6;PF00722.22	CBM39;Glyco_hydro_16	Carbohydrate binding domain;Glycosyl hydrolases family 16
gene-LOC118270060	LOC118270060	uncharacterized LOC118270060	0.459	-1.12432	2.41e-52	4.7e-51	yes	down	12.16	12.51	11.79	8.13	8.77	8.49	12.1533	8.46333	------	------	------	------	------	------	COG2801;ENOG4111QXT;ENOG4111ZVA;ENOG410ZR9E	L:Replication, recombination and repair;S:Function unknown;S:Function unknown;S:Function unknown	XP_026744679.1	uncharacterized protein LOC113506017 [Trichoplusia ni]	------	------	------	------	------
gene-LOC118265890	LOC118265890	enhancer of mRNA-decapping protein 3-like	0.49	-1.02972	2.47e-52	4.81e-51	yes	down	57.06	55.36	60.11	41.76	43.4	42.24	57.51	42.4667	GO:0031087;GO:000372	BP:deadenylation-independent decapping of nuclear-transcribed mRNA;MF:mRNA binding;	K12615	EDC3	map03018	RNA degradation	COG0062	S:Function unknown	CAB3251269.1	unnamed protein product [Arctia plantaginis]	sp|Q502M5|EDC3_DANRE;	Enhancer of mRNA-decapping protein 3 OS=Danio rerio OX=7955 GN=edc3 PE=1 SV=1;	PF03853.16;PF12701.8;PF09532.11	YjeF_N;LSM14;FDF	YjeF-related protein N-terminus;Scd6-like Sm domain;FDF domain
gene-LOC118268093	LOC118268093	uncharacterized LOC118268093	2.479	1.30948	2.89e-52	5.62e-51	yes	up	13.23	11.91	12.87	47.75	50.17	47.02	12.67	48.3133	------	------	K23115	TTI2	------	------	ENOG4111H5A;ENOG4111JKD	S:Function unknown;	XP_022825028.1	uncharacterized protein LOC111355398 [Spodoptera litura]	------	------	------	------	------
gene-LOC118268597	LOC118268597	angiotensin-converting enzyme-like	0.397	-1.33375	3.05e-52	5.94e-51	yes	down	10.53	10.28	10.33	5.86	6.93	6.2	10.38	6.33	GO:0016020;GO:0046872;GO:0004180;GO:0008237;GO:000824	CC:membrane;MF:metal ion binding;MF:carboxypeptidase activity;MF:metallopeptidase activity;MF:peptidyl-dipeptidase activity;	K01283	ACE, CD143	map05142;map04614;map04924;map05410	Chagas disease (American trypanosomiasis);Renin-angiotensin system;Renin secretion;Hypertrophic cardiomyopathy (HCM)	ENOG410XPJ3	S:Function unknown	XP_026737510.1	angiotensin-converting enzyme-like [Trichoplusia ni]	sp|Q10751|ACE_CHICK;	Angiotensin-converting enzyme;	PF01401.19	Peptidase_M2	Angiotensin-converting enzyme
gene-LOC118281966	LOC118281966	uncharacterized LOC118281966	2.079	1.05617	3.82e-52	7.41e-51	yes	up	7.24	6.96	7.51	23.31	22.28	23.78	7.23667	23.1233	GO:0000278;GO:0005634;GO:000077	BP:mitotic cell cycle;CC:nucleus;CC:chromosome, centromeric region;	K11578	ZW10, DSL1	------	------	ENOG410XQ7J;ENOG4110SRI	S:Function unknown;	XP_022823724.1	uncharacterized protein LOC111354480 [Spodoptera litura]	sp|Q5RFM4|ZW10_PONAB;	Centromere/kinetochore protein zw10 homolog OS=Pongo abelii OX=9601 GN=ZW10 PE=2 SV=3;	PF06248.14	Zw10	Centromere/kinetochore Zw10
gene-LOC118280754	LOC118280754	pyrroline-5-carboxylate reductase-like, transcript variant X1	0.458	-1.12595	4.54e-52	8.78e-51	yes	down	68.18	71.26	73.52	51.22	49.7	50.08	70.9867	50.3333	GO:0006561;GO:000473	BP:proline biosynthetic process;MF:pyrroline-5-carboxylate reductase activity;	K00286	proC	map00330	Arginine and proline metabolism	COG0345	S:Function unknown	XP_022837128.1	pyrroline-5-carboxylate reductase isoform X1 [Spodoptera litura]	sp|P54904|P5CR1_ARATH;	Pyrroline-5-carboxylate reductase OS=Arabidopsis thaliana OX=3702 GN=PROC1 PE=2 SV=1;	PF14748.7;PF03807.18	P5CR_dimer;F420_oxidored	Pyrroline-5-carboxylate reductase dimerisation;NADP oxidoreductase coenzyme F420-dependent
gene-LOC118273248	LOC118273248	pre-mRNA-splicing factor CWC22 homolog	2.156	1.10859	5.83e-52	1.13e-50	yes	up	7.85	7.84	7.52	25.95	26.92	25.79	7.73667	26.22	GO:000372	MF:RNA binding;	K13100	CWC22	------	------	ENOG410XNP2	S:Function unknown	XP_022820559.1	pre-mRNA-splicing factor CWC22 homolog [Spodoptera litura]	sp|A0A1I8M2I8|CWC22_MUSDO;	Pre-mRNA-splicing factor CWC22 homolog OS=Musca domestica OX=7370 GN=ncm PE=3 SV=1;	PF02847.18;PF02854.20	MA3;MIF4G	MA3 domain;MIF4G domain
gene-LOC118269910	LOC118269910	17-beta-hydroxysteroid dehydrogenase 13-like, transcript variant X2	2.02	1.0141	8.97e-52	1.73e-50	yes	up	28.81	28.99	29.87	88.44	88.92	90.66	29.2233	89.34	------	------	------	------	------	------	COG1028	S:Function unknown	XP_022822372.1	17-beta-hydroxysteroid dehydrogenase 13-like isoform X1 [Spodoptera litura]	sp|A5PJJ7|S16C6_BOVIN;	Short-chain dehydrogenase/reductase family 16C member 6 OS=Bos taurus OX=9913 GN=SDR16C6 PE=2 SV=1;	PF00106.26;PF13561.7;PF08659.11	adh_short;adh_short_C2;KR	short chain dehydrogenase;Enoyl;KR domain
gene-LOC118265469	LOC118265469	xanthine dehydrogenase-like	2.116	1.08116	9.76e-52	1.88e-50	yes	up	7.56	7.46	8.31	24.27	25.14	26.46	7.77667	25.29	GO:0051537;GO:0004855;GO:0004854;GO:0005506;GO:0071949;GO:000905	MF:2 iron, 2 sulfur cluster binding;MF:xanthine oxidase activity;MF:xanthine dehydrogenase activity;MF:iron ion binding;MF:FAD binding;MF:electron carrier activity;	K00106	XDH	map04146;map00983;map00230;map00232	Peroxisome;Drug metabolism - other enzymes;Purine metabolism;Caffeine metabolism	COG4630	U:Intracellular trafficking, secretion, and vesicular transport	XP_022814828.1	xanthine dehydrogenase-like [Spodoptera litura]	sp|P08793|XDH_CALVI;	Xanthine dehydrogenase OS=Calliphora vicina OX=7373 GN=XDH PE=2 SV=1;	PF02738.19;PF00941.22;PF03450.18;PF01799.21;PF01315.23;PF00111.28	Ald_Xan_dh_C2;FAD_binding_5;CO_deh_flav_C;Fer2_2;Ald_Xan_dh_C;Fer2	Molybdopterin-binding domain of aldehyde dehydrogenase;FAD binding domain in molybdopterin dehydrogenase;CO dehydrogenase flavoprotein C-terminal domain;[2Fe-2S] binding domain;Aldehyde oxidase and xanthine dehydrogenase, a/b hammerhead domain;2Fe-2S iron-sulfur cluster binding domain
gene-LOC118262310	LOC118262310	golgin subfamily A member 4-like	2.813	1.49224	1.07e-51	2.05e-50	yes	up	2.96	2.88	2.85	12.08	12.98	12.5	2.89667	12.52	------	------	K20283	GOLGA4	------	------	ENOG410XQQG	U:Intracellular trafficking, secretion, and vesicular transport	XP_022836184.1	putative leucine-rich repeat-containing protein DDB_G0290503 [Spodoptera litura]	sp|Q13439|GOGA4_HUMAN;	Golgin subfamily A member 4 OS=Homo sapiens OX=9606 GN=GOLGA4 PE=1 SV=1;	PF01465.21;PF14662.7;PF19220.1;PF04849.14	GRIP;KASH_CCD;Crescentin;HAP1_N	GRIP domain;Coiled-coil region of CCDC155 or KASH;Crescentin protein;HAP1 N-terminal conserved region
gene-LOC118281594	LOC118281594	WASH complex subunit 4-like, transcript variant X2	2.415	1.27199	1.09e-51	2.1e-50	yes	up	5.91	6.11	6.18	22.26	23.25	22.13	6.06667	22.5467	GO:007120	CC:WASH complex;	K18465	MRT43, SWIP	map04144	Endocytosis	ENOG410XRKB	S:Function unknown	XP_021183582.1	WASH complex subunit 4 [Helicoverpa armigera]	sp|Q2M389|WASC4_HUMAN;	WASH complex subunit 4 OS=Homo sapiens OX=9606 GN=WASHC4 PE=1 SV=2;	PF14744.7;PF14745.7;PF14746.7	WASH-7_mid;WASH-7_N;WASH-7_C	WASH complex subunit 7;WASH complex subunit 7, N-terminal;WASH complex subunit 7, C-terminal
gene-LOC118282381	LOC118282381	uncharacterized LOC118282381	3.154	1.65724	1.91e-51	3.65e-50	yes	up	3.65	3.31	3.67	17.08	16.82	17.54	3.54333	17.1467	------	------	------	------	------	------	ENOG4110R4S;ENOG41118T2	S:Function unknown;	XP_022816248.1	uncharacterized protein LOC111349377 [Spodoptera litura]	------	------	------	------	------
gene-LOC118276176	LOC118276176	organic cation transporter protein-like, transcript variant X1	0.351	-1.50851	1.97e-51	3.76e-50	yes	down	21.34	19.68	19.74	11.01	11.36	10.51	20.2533	10.96	GO:0016021;GO:002285	CC:integral component of membrane;MF:transmembrane transporter activity;	------	------	------	------	ENOG410ZPQ4;COG0477	G:Carbohydrate transport and metabolism;	XP_022827935.1	organic cation transporter protein-like isoform X1 [Spodoptera litura]	sp|Q9VCA2|ORCT_DROME;	Organic cation transporter protein OS=Drosophila melanogaster OX=7227 GN=Orct PE=1 SV=1;	PF07690.17;PF00083.25	MFS_1;Sugar_tr	Major Facilitator Superfamily;Sugar
gene-LOC118273476	LOC118273476	sodium/potassium-transporting ATPase subunit beta-2-like	0.425	-1.23338	2.82e-51	5.36e-50	yes	down	40.17	43.6	47.98	29.07	29.7	27.53	43.9167	28.7667	GO:0006813;GO:0006814;GO:000589	BP:potassium ion transport;BP:sodium ion transport;CC:sodiu;	K01540	ATP1B, CD298	map04918;map04978;map04971;map04972;map04964;map04260;map04261;map04961;map04960;map04974;map04024;map04919;map04925;map04976;map04022;map04973;map04911;map04970	Thyroid hormone synthesis;Mineral absorption;Gastric acid secretion;Pancreatic secretion;Proximal tubule bicarbonate reclamation;Cardiac muscle contraction;Adrenergic signaling in cardiomyocytes;Endocrine and other factor-regulated calcium reabsorption;Aldosterone-regulated sodium reabsorption;Protein digestion and absorption;cAMP signaling pathway;Thyroid hormone signaling pathway;Aldosterone sy…	ENOG411150A	U:Intracellular trafficking, secretion, and vesicular transport	XP_022820896.1	sodium/potassium-transporting ATPase subunit beta-2-like [Spodoptera litura]	sp|Q24048|ATPB2_DROME;	Sodium/potassium-transporting ATPase subunit beta-2 OS=Drosophila melanogaster OX=7227 GN=nrv2 PE=1 SV=2;	PF00287.19	Na_K-ATPase	Sodium / potassium ATPase beta chain
gene-LOC118262372	LOC118262372	uncharacterized LOC118262372	2.828	1.49977	8e-51	1.51e-49	yes	up	6.87	5.76	7.33	29.11	29.8	27.68	6.65333	28.8633	------	------	------	------	------	------	ENOG410Y15I	S:Function unknown	XP_022823413.1	uncharacterized protein LOC111354288 [Spodoptera litura]	------	------	------	------	------
gene-LOC118263096	LOC118263096	GRIP and coiled-coil domain-containing protein 2-like, transcript variant X1	2.584	1.36934	1.07e-50	2e-49	yes	up	3.66	3.27	3.1	13.48	12.76	13.69	3.34333	13.31	------	------	K20282	GCC2	map05132	Salmonella infection	ENOG410Y42S;COG5171;ENOG411006A	U:Intracellular trafficking, secretion, and vesicular transport;S:Function unknown	XP_022820256.1	GRIP and coiled-coil domain-containing protein 2 isoform X1 [Spodoptera litura]	sp|Q8IWJ2|GCC2_HUMAN;	GRIP and coiled-coil domain-containing protein 2 OS=Homo sapiens OX=9606 GN=GCC2 PE=1 SV=4;	PF01465.21	GRIP	GRIP domain
gene-LOC118281681	LOC118281681	protein SPT2 homolog	2.118	1.0825	1.32e-50	2.47e-49	yes	up	9.05	9.67	8.42	29.13	29.49	29.97	9.04667	29.53	------	------	K15193	SPTY2D1, SPT2	------	------	ENOG410Y80B;ENOG410YGV8	S:Function unknown;	XP_022829209.1	protein SPT2 homolog [Spodoptera litura]	sp|Q6NU13|SPT2_XENLA;	Protein SPT2 homolog OS=Xenopus laevis OX=8355 GN=spty2d1 PE=2 SV=1;	PF08243.12	SPT2	SPT2 chromatin protein
gene-LOC118261880	LOC118261880	uncharacterized LOC118261880, transcript variant X1	2.036	1.02579	1.42e-50	2.66e-49	yes	up	7.8	7.56	8.18	23.8	23.77	25.8	7.84667	24.4567	------	------	------	------	------	------	ENOG4110SAF	S:Function unknown	XP_022815975.1	uncharacterized protein LOC111349208 isoform X1 [Spodoptera litura]	------	------	------	------	------
gene-LOC118263030	LOC118263030	uncharacterized LOC118263030	0.407	-1.29716	1.51e-50	2.81e-49	yes	down	27.94	27.68	30.04	17.78	16.88	19.02	28.5533	17.8933	GO:0007156;GO:0016021;GO:000550	BP:homophilic cell adhesion via plasma membrane adhesion molecules;CC:integral component of membrane;MF:calcium ion binding;	------	------	------	------	ENOG410ZD2B	S:Function unknown	XP_022824478.1	uncharacterized protein LOC111354998 [Spodoptera litura]	------	------	------	------	------
gene-LOC118262427	LOC118262427	replication factor C subunit 1-like	2.179	1.1234	2.41e-50	4.48e-49	yes	up	4.71	4.39	4.63	15.7	15.14	15.11	4.57667	15.3167	GO:0006281;GO:0006260;GO:0005634;GO:0005663;GO:0003689;GO:000552	BP:DNA repair;BP:DNA replication;CC:nucleus;CC:DNA replication factor C complex;MF:DNA clamp loader activity;MF:ATP binding;	K10754	RFC1	map03430;map03420;map03030	Mismatch repair;Nucleotide excision repair;DNA replication	COG5275;ENOG410XP0K	S:Function unknown;L:Replication, recombination and repair	PCG69066.1	hypothetical protein B5V51_4534 [Heliothis virescens]	sp|P35600|RFC1_DROME;	Replication factor C subunit 1 OS=Drosophila melanogaster OX=7227 GN=Gnf1 PE=1 SV=2;	PF08519.13;PF00533.27;PF00004.30;PF12738.8;PF03215.16;PF13604.7;PF13401.7	RFC1;BRCT;AAA;PTCB-BRCT;Rad17;AAA_30;AAA_22	Replication factor RFC1 C terminal domain;BRCA1 C Terminus;ATPase family associated with various cellular activities;twin BRCT domain;Rad17 P-loop domain;AAA domain;AAA domain
gene-LOC118262539	LOC118262539	Fanconi anemia group D2 protein-like	2.266	1.18021	2.57e-50	4.78e-49	yes	up	5.59	5.52	5.4	18.69	19.39	19.53	5.50333	19.2033	GO:000628	BP:DNA repair;	prap;K10891	;FANCD2	map03460	Fanconi anemia pathway	ENOG410XT6B	S:Function unknown	XP_022822804.1	Fanconi anemia group D2 protein [Spodoptera litura]	sp|Q9BXW9|FACD2_HUMAN;	Fanconi anemia group D2 protein OS=Homo sapiens OX=9606 GN=FANCD2 PE=1 SV=2;	PF14631.7	FancD2	Fanconi anaemia protein FancD2 nuclease
gene-LOC118265266	LOC118265266	KIF-binding protein-like, transcript variant X1	2.23	1.15684	2.81e-50	5.22e-49	yes	up	10.31	10.61	10.4	34.51	35.47	35.73	10.44	35.2367	------	------	K23845	KIFBP	------	------	ENOG410XSW1	S:Function unknown	XP_022814565.1	protein KBP homolog [Spodoptera litura]	sp|Q9VMX1|KBP_DROME;	Protein KBP homolog OS=Drosophila melanogaster OX=7227 GN=CG14043 PE=2 SV=1;	PF12309.9	KBP_C	KIF-1 binding protein C terminal
MSTRG.14822		-	0.14	-2.83345	2.85e-50	5.3e-49	yes	down	63.14	76.59	65.75	16.58	14.54	13.99	68.4933	15.0367	------	------	------	------	------	------	------	------	------	------	------	------	------	------	------
gene-LOC118270200	LOC118270200	lactase-phlorizin hydrolase-like	0.289	-1.79028	4.69e-50	8.68e-49	yes	down	13.68	13.53	13.69	7.13	5.28	5.75	13.6333	6.05333	GO:0005975;GO:000455	BP:carbohydrate metabolic process;MF:hydrolase activity, hydrolyzing O-glycosyl compounds;	K01229	LCT	map04973;map00052	Carbohydrate digestion and absorption;Galactose metabolism	COG2723	G:Carbohydrate transport and metabolism	XP_022827202.1	uncharacterized protein LOC111356947 [Spodoptera litura]	sp|P09848|LPH_HUMAN;	Lactase-phlorizin hydrolase OS=Homo sapiens OX=9606 GN=LCT PE=1 SV=3;	PF00232.19	Glyco_hydro_1	Glycosyl hydrolase family 1
gene-LOC118267129	LOC118267129	cell wall protein RBR3-like	0.318	-1.65315	6.43e-50	1.19e-48	yes	down	16.57	17.96	15.47	9.09	7.97	7.69	16.6667	8.25	------	------	------	------	------	------	ENOG4110RYJ	S:Function unknown	XP_022820314.1	uncharacterized serine-rich protein C215.13-like isoform X1 [Spodoptera litura]	------	------	------	------	------
gene-LOC118269257	LOC118269257	membrane-bound alkaline phosphatase-like, transcript variant X1	0.444	-1.17113	6.84e-50	1.26e-48	yes	down	26.18	23.44	24.92	16.67	17.75	16.49	24.8467	16.97	GO:000403	MF:alkaline phosphatase activity;	K01077	E3.1.3.1, phoA, phoB	map00730;map00790	Thiamine metabolism;Folate biosynthesis	COG1785	P:Inorganic ion transport and metabolism	XP_022813926.1	membrane-bound alkaline phosphatase-like isoform X1 [Spodoptera litura]	sp|P29523|PPB_BOMMO;	Membrane-bound alkaline phosphatase OS=Bombyx mori OX=7091 GN=Alp-m PE=1 SV=4;	PF00245.21	Alk_phosphatase	Alkaline phosphatase
gene-LOC118282368	LOC118282368	transcriptional activator hap3-like, transcript variant X1	2.403	1.26471	9.12e-50	1.68e-48	yes	up	13.17	12.99	15.41	50.77	50.72	52.06	13.8567	51.1833	GO:0005634;GO:004698	CC:nucleus;MF:protein heterodimerization activity;	K08065	NFYB	map05166;map05152;map04612	Human T-cell leukemia virus 1 infection;Tuberculosis;Antigen processing and presentation	COG2036	S:Function unknown	XP_022816281.1	nuclear transcription factor Y subunit B-4 isoform X1 [Spodoptera litura]	sp|Q5QMG3|NFYB2_ORYSJ;	Nuclear transcription factor Y subunit B-2 OS=Oryza sativa subsp. japonica OX=39947 GN=NFYB2 PE=1 SV=1;	PF00808.24;PF00125.25	CBFD_NFYB_HMF;Histone	Histone-like transcription factor;Core histone H2A/H2B/H3/H4
gene-LOC118272749	LOC118272749	protein ecdysoneless homolog	2.838	1.50494	9.19e-50	1.69e-48	yes	up	7.57	8.36	9.88	35.93	37.74	39.02	8.60333	37.5633	------	------	------	------	------	------	ENOG410XR07	S:Function unknown	XP_022835250.1	protein ecdysoneless homolog [Spodoptera litura]	sp|O95905|ECD_HUMAN;	Protein ecdysoneless homolog OS=Homo sapiens OX=9606 GN=ECD PE=1 SV=1;	PF07093.12	SGT1	SGT1 protein
gene-LOC118264752	LOC118264752	protein eva-1-like, transcript variant X1	10.411	3.38004	1.58e-49	2.89e-48	yes	up	0.75	0.6	0.6	11.01	10.38	9.76	0.65	10.3833	GO:0016021;GO:003024	CC:integral component of membrane;MF:carbohydrate binding;	------	------	------	------	ENOG4111BWI;ENOG410ZQJC;ENOG4111MND	S:Function unknown;	XP_022830747.1	uncharacterized protein LOC111359425 isoform X1 [Spodoptera litura]	sp|P58658|EVA1C_HUMAN;	Protein eva-1 homolog C OS=Homo sapiens OX=9606 GN=EVA1C PE=2 SV=1;	PF02140.19	Gal_Lectin	Galactose binding lectin domain
gene-LOC118277399	LOC118277399	zinc finger protein 354C-like	0.188	-2.41474	1.69e-49	3.09e-48	yes	down	1441.16	1380.41	1361.46	283.23	295.87	376.3	1394.34	318.467	GO:0005634;GO:0008270;GO:000367	CC:nucleus;MF:zinc ion binding;MF:nucleic acid binding;	------	------	------	------	ENOG4111XD9;COG5048	S:Function unknown;	XP_022834283.1	zinc finger protein 2 homolog isoform X1 [Spodoptera litura]	sp|P20662|ZFY2_MOUSE;	Zinc finger Y-chromosomal protein 2 OS=Mus musculus OX=10090 GN=Zfy2 PE=2 SV=2;	PF00096.27;PF07776.16;PF13465.7;PF13894.7	zf-C2H2;zf-AD;zf-H2C2_2;zf-C2H2_4	Zinc finger, C2H2 type;Zinc-finger associated domain;Zinc-finger double domain;C2H2-type zinc finger
gene-LOC118274465	LOC118274465	uncharacterized LOC118274465, transcript variant X2	2.34	1.22626	1.79e-49	3.27e-48	yes	up	6.83	6.41	7.21	22.21	24.86	26.31	6.81667	24.46	------	------	------	------	------	------	ENOG410YKH0;ENOG41115H7	S:Function unknown;	XP_022831520.1	uncharacterized protein LOC111359991 [Spodoptera litura]	------	------	------	------	------
gene-LOC118262377	LOC118262377	probable ATP-dependent RNA helicase DDX23	2.004	1.00312	1.82e-49	3.32e-48	yes	up	12.95	13.36	13.25	41.31	39.5	41.32	13.1867	40.71	GO:0003676;GO:0005524;GO:000438	MF:nucleic acid binding;MF:ATP binding;MF:helicase activity;	K12858	DDX23, PRP28	map03040	Spliceosome	ENOG410XNVG	A:RNA processing and modification	PCG68075.1	hypothetical protein B5V51_5631 [Heliothis virescens]	sp|Q9BUQ8|DDX23_HUMAN;	Probable ATP-dependent RNA helicase DDX23 OS=Homo sapiens OX=9606 GN=DDX23 PE=1 SV=3;	PF00270.30;PF00271.32	DEAD;Helicase_C	DEAD/DEAH box helicase;Helicase conserved C-terminal domain
gene-LOC118272748	LOC118272748	xylosyltransferase oxt-like	2.28	1.18932	1.89e-49	3.44e-48	yes	up	8.12	7.8	8.18	28.23	28.08	30.79	8.03333	29.0333	GO:0006024;GO:0016021;GO:003015	BP:glycosaminoglycan biosynthetic process;CC:integral component of membrane;MF:protein xylosyltransferase activity;	K00771	XYLT	map00534;map00532	Glycosaminoglycan biosynthesis - heparan sulfate / heparin;Glycosaminoglycan biosynthesis - chondroitin sulfate / dermatan sulfate	ENOG410XQ7M	S:Function unknown	XP_022835249.1	xylosyltransferase oxt [Spodoptera litura]	sp|Q7KVA1|XYLT_DROME;	Xylosyltransferase oxt OS=Drosophila melanogaster OX=7227 GN=oxt PE=2 SV=1;	PF12529.9;PF02485.22;PF01822.20	Xylo_C;Branch;WSC	Xylosyltransferase C terminal;Core-2/I-Branching enzyme;WSC domain
gene-LOC118279967	LOC118279967	uncharacterized LOC118279967	2.13	1.09074	2.26e-49	4.11e-48	yes	up	70.1	68.55	73.04	233.7	232.61	232.8	70.5633	233.037	GO:001602	CC:integral component of membrane;	------	------	------	------	ENOG4110SAX	S:Function unknown	XP_022817246.1	uncharacterized protein LOC111350057 [Spodoptera litura]	------	------	------	------	------
gene-LOC118267015	LOC118267015	regulator of telomere elongation helicase 1 homolog	2.428	1.28	3.13e-49	5.69e-48	yes	up	6.26	6.14	6.41	22.7	22.93	24.65	6.27	23.4267	GO:0006310;GO:0010569;GO:0006281;GO:0006260;GO:0000723;GO:0005634;GO:0051539;GO:0003677;GO:0003678;GO:0046872;GO:000552	BP:DNA recombination;BP:regulation of double-strand break repair via homologous recombination;BP:DNA repair;BP:DNA replication;BP:telomere maintenance;CC:nucleus;MF:4 iron, 4 sulfur cluster binding;MF:DNA binding;MF:DNA helicase activity;MF:metal ion binding;MF:ATP binding;	K11136	RTEL1	------	------	COG1199	L:Replication, recombination and repair	XP_022819936.1	regulator of telomere elongation helicase 1 homolog [Spodoptera litura]	sp|Q16X92|RTEL1_AEDAE;	Regulator of telomere elongation helicase 1 homolog OS=Aedes aegypti OX=7159 GN=AAEL008960 PE=3 SV=1;	PF13307.7;PF06733.16;PF04851.16;PF00270.30;PF16545.6	Helicase_C_2;DEAD_2;ResIII;DEAD;CCM2_C	Helicase C-terminal domain;DEAD_2;Type III restriction enzyme, res subunit;DEAD/DEAH box helicase;Cerebral cavernous malformation protein, harmonin-homology
gene-LOC118272026	LOC118272026	fumarylacetoacetase-like	0.429	-1.22014	4.09e-49	7.41e-48	yes	down	37.26	40.93	41.19	26.78	26.03	26.22	39.7933	26.3433	GO:0006572;GO:0009072;GO:0006559;GO:0004334;GO:004687	BP:tyrosine catabolic process;BP:aromatic amino acid family metabolic process;BP:L-phenylalanine catabolic process;MF:fumarylacetoacetase activity;MF:metal ion binding;	K01555	FAH, fahA	map00350	Tyrosine metabolism	COG0179	S:Function unknown	XP_022822621.1	fumarylacetoacetase [Spodoptera litura]	sp|A5PKH3|FAAA_BOVIN;	Fumarylacetoacetase OS=Bos taurus OX=9913 GN=FAH PE=2 SV=1;	PF01557.19;PF09298.12	FAA_hydrolase;FAA_hydrolase_N	Fumarylacetoacetate;Fumarylacetoacetase N-terminal
gene-LOC118263810	LOC118263810	DNA repair protein complementing XP-C cells homolog	3.033	1.60091	5.87e-49	1.06e-47	yes	up	2.52	2.54	2.32	10.81	12.01	11.62	2.46	11.48	GO:0006289;GO:0005634;GO:000368	BP:nucleotide-excision repair;CC:nucleus;MF:damaged DNA binding;	K10838	XPC	map03420	Nucleotide excision repair	COG5535	L:Replication, recombination and repair	XP_022829409.1	DNA repair protein complementing XP-C cells homolog [Spodoptera litura]	sp|Q24595|XPC_DROME;	DNA repair protein complementing XP-C cells homolog OS=Drosophila melanogaster OX=7227 GN=Xpc PE=1 SV=2;	PF10405.10;PF03835.16;PF10403.10;PF10404.10	BHD_3;Rad4;BHD_1;BHD_2	Rad4 beta-hairpin domain 3;Rad4 transglutaminase-like domain;Rad4 beta-hairpin domain 1;Rad4 beta-hairpin domain 2
gene-LOC118261959	LOC118261959	uncharacterized LOC118261959	0.383	-1.38567	6.22e-49	1.13e-47	yes	down	23.28	23.59	23.91	14.46	13.36	13.95	23.5933	13.9233	GO:004230	MF:structural constituent of cuticle;	------	------	------	------	ENOG410YNFC	S:Function unknown	XP_022816470.1	uncharacterized protein LOC111349552 [Spodoptera litura]	sp|P82119|CUO6_BLACR;	Cuticle protein 6 OS=Blaberus craniifer OX=6982 PE=1 SV=1;	PF00379.24	Chitin_bind_4	Insect cuticle protein
gene-LOC118264747	LOC118264747	signal recognition particle subunit SRP68-like	0.488	-1.03517	7.01e-49	1.26e-47	yes	down	38.97	35.53	37.82	29.42	26.52	28.45	37.44	28.13	GO:0006614;GO:0005786;GO:0030942;GO:0008312;GO:000504	BP:SRP-dependent cotranslational protein targeting to membrane;CC:signal recognition particle, endoplasmic reticulum targeting;MF:endoplasmic reticulum signal peptide binding;MF:7S RNA binding;MF:signal recognition particle binding;	K03107	SRP68	map03060	Protein export	ENOG410XPW1	U:Intracellular trafficking, secretion, and vesicular transport	XP_022830558.1	signal recognition particle subunit SRP68 [Spodoptera litura]	sp|Q9VSS2|SRP68_DROME;	Signal recognition particle subunit SRP68 OS=Drosophila melanogaster OX=7227 GN=Srp68 PE=2 SV=1;	PF16969.6	SRP68	RNA-binding signal recognition particle 68
gene-LOC118276904	LOC118276904	probable ATP-dependent RNA helicase Dbp73D	2.57	1.36158	8.13e-49	1.46e-47	yes	up	10.93	8.73	11.36	40.54	40.05	41.81	10.34	40.8	GO:0003676;GO:0005524;GO:000438	MF:nucleic acid binding;MF:ATP binding;MF:helicase activity;	K14807	DDX51, DBP6	------	------	ENOG410XRWM	L:Replication, recombination and repair	XP_022822220.1	probable ATP-dependent RNA helicase Dbp73D [Spodoptera litura]	sp|P26802|DDX51_DROME;	Probable ATP-dependent RNA helicase Dbp73D OS=Drosophila melanogaster OX=7227 GN=Dbp73D PE=2 SV=3;	PF00270.30;PF00271.32;PF04851.16	DEAD;Helicase_C;ResIII	DEAD/DEAH box helicase;Helicase conserved C-terminal domain;Type III restriction enzyme, res subunit
gene-LOC118270409	LOC118270409	atlastin-like	0.337	-1.5706	1.11e-48	2e-47	yes	down	14.91	13.65	13.1	7.37	7.33	6.82	13.8867	7.17333	GO:0016020;GO:0003924;GO:000552	CC:membrane;MF:GTPase activity;MF:GTP binding;	K17339	ATL	------	------	ENOG410XR6Z	S:Function unknown	XP_022821572.1	atlastin-2-like [Spodoptera litura]	sp|Q6PA06|ATLA2_MOUSE;	Atlastin-2 OS=Mus musculus OX=10090 GN=Atl2 PE=1 SV=1;	PF02263.20;PF02841.15	GBP;GBP_C	Guanylate-binding protein, N-terminal domain;Guanylate-binding protein, C-terminal domain
gene-LOC118270414	LOC118270414	uncharacterized LOC118270414	5.859	2.55069	1.95e-48	3.5e-47	yes	up	0.35	0.3	0.36	3.17	2.83	3.16	0.336667	3.05333	GO:0005634;GO:0018024;GO:004687	CC:nucleus;MF:histone-lysine N-methyltransferase activity;MF:metal ion binding;	K15588	NSD1	map00310	Lysine degradation	COG2940	S:Function unknown	XP_022827343.1	uncharacterized protein LOC111357044 [Spodoptera litura]	sp|O88491|NSD1_MOUSE;	Histone-lysine N-methyltransferase, H3 lysine-36 and H4 lysine-20 specific OS=Mus musculus OX=10090 GN=Nsd1 PE=1 SV=1;	PF00855.18;PF00856.29;PF17907.2;PF00628.30	PWWP;SET;AWS;PHD	PWWP domain;SET domain;AWS domain;PHD-finger
gene-LOC118280570	LOC118280570	mast cell protease 1A-like	0.268	-1.90001	2.06e-48	3.7e-47	yes	down	17.99	17.56	18.43	7.2	7.99	7.1	17.9933	7.43	GO:000425	MF:serine-type endopeptidase activity;	------	------	------	------	COG5640	O:Posttranslational modification, protein turnover, chaperones	XP_022836913.1	uncharacterized protein LOC111364294 [Spodoptera litura]	sp|P05049|SNAK_DROME;	Serine protease snake OS=Drosophila melanogaster OX=7227 GN=snk PE=1 SV=2;	PF00089.27	Trypsin	Trypsin
gene-LOC118267282	LOC118267282	F-BAR domain only protein 2-like	2.425	1.27827	2.69e-48	4.8e-47	yes	up	4.47	4.51	3.89	16.26	15.51	16.39	4.29	16.0533	GO:001602	CC:membrane;	K20042	FCHO	------	------	ENOG410Y7RY	S:Function unknown	XP_022820160.1	F-BAR domain only protein 2 [Spodoptera litura]	sp|Q502I9|FCHO2_DANRE;	F-BAR domain only protein 2 OS=Danio rerio OX=7955 GN=fcho2 PE=2 SV=1;	PF10291.10;PF00611.24	muHD;FCH	Muniscin C-terminal mu homology domain;Fes/CIP4, and EFC/F-BAR homology domain
gene-LOC118271649	LOC118271649	protein MCM10 homolog	2.63	1.39483	4.39e-48	7.84e-47	yes	up	7.09	6.96	8.12	30.76	29.91	28.9	7.39	29.8567	GO:0006270;GO:0005634;GO:0003690;GO:000369	BP:DNA replication initiation;CC:nucleus;MF:double-stranded DNA binding;MF:single-stranded DNA binding;	K10736	MCM10	------	------	ENOG41100ZT	S:Function unknown	XP_022823143.1	protein MCM10 homolog [Spodoptera litura]	sp|Q9VIE6|MCM10_DROME;	Protein MCM10 homolog OS=Drosophila melanogaster OX=7227 GN=Mcm10 PE=1 SV=2;	PF09332.12;PF09329.12	Mcm10;zf-primase	Mcm10 replication factor;Primase zinc finger
gene-LOC118269720	LOC118269720	putative transporter svop-1	0.089	-3.49399	1.33e-47	2.36e-46	yes	down	7.15	7.33	7.58	0.98	1.11	0.92	7.35333	1.00333	------	------	------	------	------	------	COG0477;ENOG410YD9D	G:Carbohydrate transport and metabolism;	XP_022826078.1	putative transporter svop-1 [Spodoptera litura]	sp|Q63564|SV2B_RAT;	Synaptic vesicle glycoprotein 2B OS=Rattus norvegicus OX=10116 GN=Sv2b PE=1 SV=1;	PF07690.17;PF00083.25	MFS_1;Sugar_tr	Major Facilitator Superfamily;Sugar
gene-LOC118273189	LOC118273189	uncharacterized LOC118273189	2.29	1.19504	1.91e-47	3.36e-46	yes	up	16.96	17.63	16.71	57.28	59.53	64.34	17.1	60.3833	GO:0070072;GO:0016021;GO:0031083;GO:003013	BP:vacuolar proton-transporting V-type ATPase complex assembly;CC:integral component of membrane;CC:BLOC-1 complex;CC:transport vesicle;	K23542	TMEM199	------	------	ENOG410XYAV;ENOG4111IQS;ENOG4111SZ9	S:Function unknown;U:Intracellular trafficking, secretion, and vesicular transport	XP_022822463.1	uncharacterized protein LOC111353571 [Spodoptera litura]	sp|Q0KI28|BL1S5_DROME;	Biogenesis of lysosome-related organelles complex 1 subunit 5 OS=Drosophila melanogaster OX=7227 GN=Muted PE=1 SV=1;	PF11712.9	Vma12	Endoplasmic reticulum-based factor for assembly of V-ATPase
gene-LOC118274301	LOC118274301	m7GpppN-mRNA hydrolase-like	0.442	-1.17901	1.92e-47	3.39e-46	yes	down	44.03	44.6	49.22	31.65	32.82	29.29	45.95	31.2533	GO:0016787;GO:0030145;GO:000372	MF:hydrolase activity;MF:manganese ion binding;MF:RNA binding;	K12613	DCP2	map03018	RNA degradation	COG0494	U:Intracellular trafficking, secretion, and vesicular transport	XP_022824738.1	m7GpppN-mRNA hydrolase [Spodoptera litura]	sp|Q9CYC6|DCP2_MOUSE;	m7GpppN-mRNA hydrolase OS=Mus musculus OX=10090 GN=Dcp2 PE=1 SV=2;	PF05026.14;PF00293.29	DCP2;NUDIX	Dcp2, box A domain;NUDIX domain
gene-LOC118267556	LOC118267556	40S ribosomal protein S12, mitochondrial-like	0.399	-1.3245	4.07e-47	7.17e-46	yes	down	96.5	98.29	112.29	63.92	62.32	63.84	102.36	63.36	GO:0006412;GO:0015935;GO:000373	BP:translation;CC:small ribosomal subunit;MF:structural constituent of ribosome;	K02950	RP-S12, MRPS12, rpsL	map03010	Ribosome	COG0048	J:Translation, ribosomal structure and biogenesis	XP_022827032.1	40S ribosomal protein S12, mitochondrial [Spodoptera litura]	sp|P10735|RT12_DROME;	40S ribosomal protein S12, mitochondrial OS=Drosophila melanogaster OX=7227 GN=tko PE=1 SV=1;	PF00164.26	Ribosom_S12_S23	Ribosomal protein S12/S23
gene-LOC118279232	LOC118279232	uncharacterized LOC118279232, transcript variant X1	0.329	-1.60253	4.17e-47	7.32e-46	yes	down	35.3	34.33	40	20.92	18.6	15.94	36.5433	18.4867	------	------	------	------	------	------	ENOG4111AU0	S:Function unknown	XP_022837471.1	uncharacterized protein LOC111364709 isoform X1 [Spodoptera litura]	------	------	------	------	------
gene-LOC118263192	LOC118263192	bestrophin-4-like, transcript variant X1	0.496	-1.01072	7.47e-47	1.31e-45	yes	down	28.64	26.62	28.79	22.49	20.35	21.52	28.0167	21.4533	GO:0034707;GO:0005886;GO:000525	CC:chloride channel complex;CC:plasma membrane;MF:chloride channel activity;	K22204	BEST	------	------	ENOG410XS3J	S:Function unknown	XP_021193993.1	bestrophin-4 isoform X1 [Helicoverpa armigera]	sp|Q6H1V1|BEST3_MOUSE;	Bestrophin-3 OS=Mus musculus OX=10090 GN=Best3 PE=2 SV=1;	PF01062.22	Bestrophin	Bestrophin, RFP-TM, chloride channel
MSTRG.18309		-	2.976	1.5734	9.36e-47	1.64e-45	yes	up	18.39	15.55	16.25	69.95	79.15	81.5	16.73	76.8667	------	------	------	------	------	------	------	------	XP_022817292.1	uncharacterized protein LOC111350092 [Spodoptera litura]	------	------	PF01723.17	Chorion_1	Chorion protein
gene-LOC118273552	LOC118273552	WD repeat-containing protein 82	2.026	1.01843	1.06e-46	1.86e-45	yes	up	21.74	23.15	20.16	70.25	68.49	73	21.6833	70.58	GO:004818	CC:Set1C/COMPASS complex;	K14962	WDR82, SWD2, CPS35	map03015	mRNA surveillance pathway	ENOG410XT9X	S:Function unknown	XP_022820565.1	WD repeat-containing protein 82 [Spodoptera litura]	sp|Q9VLN1|WDR82_DROME;	WD repeat-containing protein 82 OS=Drosophila melanogaster OX=7227 GN=Wdr82 PE=1 SV=1;	PF00400.33;PF12894.8	WD40;ANAPC4_WD40	WD domain, G-beta repeat;Anaphase-promoting complex subunit 4 WD40 domain
gene-LOC118281554	LOC118281554	uncharacterized LOC118281554	2.538	1.34351	1.31e-46	2.28e-45	yes	up	9.32	9.61	9.26	36.1	37.03	37.14	9.39667	36.7567	GO:000636	BP:transcription from RNA polymerase I promoter;	------	------	------	------	ENOG410Z2NY	S:Function unknown	XP_022835247.1	uncharacterized protein LOC111362743 [Spodoptera litura]	------	------	PF08208.12	RNA_polI_A34	DNA-directed RNA polymerase I subunit RPA34.5
gene-LOC118275473	LOC118275473	kelch repeat and BTB domain-containing protein 2-like	2.208	1.14261	1.47e-46	2.56e-45	yes	up	10.96	10.55	10.55	34.84	35.38	37.32	10.6867	35.8467	------	------	K10442	KLHL1_4_5	------	------	ENOG410YPDA;ENOG410XNX8	S:Function unknown;	XP_022817900.1	kelch-like protein 13 [Spodoptera litura]	sp|Q5ZJU2|KLH15_CHICK;	Kelch-like protein 15 OS=Gallus gallus OX=9031 GN=KLHL15 PE=2 SV=1;	PF00651.32;PF01344.26;PF13964.7;PF13418.7;PF13854.7	BTB;Kelch_1;Kelch_6;Kelch_4;Kelch_5	BTB/POZ domain;Kelch motif;Kelch motif;Galactose oxidase, central domain;Kelch motif
gene-LOC118279189	LOC118279189	UDP-glucuronosyltransferase 2B33-like, transcript variant X1	5.629	2.49276	1.64e-46	2.85e-45	yes	up	2.44	2.73	3.55	23.73	25.24	22.47	2.90667	23.8133	GO:0016021;GO:001502	CC:integral component of membrane;MF:glucuronosyltransferase activity;	K00699	UGT	map05204;map00983;map00982;map00980;map00040;map00860;map00053;map00830;map00140	Chemical carcinogenesis;Drug metabolism - other enzymes;Drug metabolism - cytochrome P450;Metabolism of xenobiotics by cytochrome P450;Pentose and glucuronate interconversions;Porphyrin and chlorophyll metabolism;Ascorbate and aldarate metabolism;Retinol metabolism;Steroid hormone biosynthesis	COG1819	S:Function unknown	QGA73338.1	UDP-glucuronosyltransferase 33J2 [Spodoptera frugiperda]	sp|P41713|UDPE_NPVLD;	Ecdysteroid UDP-glucosyltransferase OS=Lymantria dispar multicapsid nuclear polyhedrosis virus OX=10449 GN=EGT PE=3 SV=2;	PF00201.19	UDPGT	UDP-glucoronosyl and UDP-glucosyl transferase
gene-LOC118278622	LOC118278622	uncharacterized LOC118278622	0.455	-1.13538	1.64e-46	2.85e-45	yes	down	97.79	106.68	108.31	74.13	70.67	76.67	104.26	73.8233	GO:0006886;GO:003017	BP:intracellular protein transport;CC:integral component of endoplasmic reticulum membrane;	K14025	SELS, VIMP	map04141	Protein processing in endoplasmic reticulum	ENOG410Y52X;ENOG41126EF	S:Function unknown;U:Intracellular trafficking, secretion, and vesicular transport	XP_022818816.1	uncharacterized protein LOC111351251 [Spodoptera litura]	------	------	PF06936.12	Selenoprotein_S	Selenoprotein S
gene-LOC118277345	LOC118277345	sodium/hydrogen exchanger 10-like	0.044	-4.49333	1.67e-46	2.9e-45	yes	down	2.38	2.75	2.83	0.12	0.25	0.17	2.65333	0.18	GO:0006260;GO:0005664;GO:0016021;GO:0005216;GO:0015299;GO:000367	BP:DNA replication;CC:nuclear origin of replication recognition complex;CC:integral component of membrane;MF:ion channel activity;MF:solut;MF:DNA binding;	K14726	SLC9A10_11	------	------	COG0025;COG0443	P:Inorganic ion transport and metabolism;O:Posttranslational modification, protein turnover, chaperones	XP_022818678.1	sodium/hydrogen exchanger 10-like [Spodoptera litura]	sp|Q4G0N8|SL9C1_HUMAN;	Sodium/hydrogen exchanger 10 OS=Homo sapiens OX=9606 GN=SLC9C1 PE=2 SV=2;	PF00999.22;PF00520.32;PF00027.30	Na_H_Exchanger;Ion_trans;cNMP_binding	Sodium/hydrogen exchanger family;Ion transport protein;Cyclic nucleotide-binding domain
gene-LOC118274150	LOC118274150	probable bifunctional methylenetetrahydrofolate dehydrogenase/cyclohydrolase 2, transcript variant X1	0.467	-1.09812	2.3e-46	3.97e-45	yes	down	27.96	27.95	29.45	20.99	20.21	19.93	28.4533	20.3767	GO:000448	MF:methylenetetrahydrofolate dehydrogenas;	K13403	MTHFD2	map00670	One carbon pool by folate	COG0190	H:Coenzyme transport and metabolism	XP_022824653.1	bifunctional methylenetetrahydrofolate dehydrogenase/cyclohydrolase, mitochondrial isoform X1 [Spodoptera litura]	sp|Q9H903|MTD2L_HUMAN;	Probable bifunctional methylenetetrahydrofolate dehydrogenase/cyclohydrolase 2 OS=Homo sapiens OX=9606 GN=MTHFD2L PE=2 SV=3;	PF02882.20;PF00763.24	THF_DHG_CYH_C;THF_DHG_CYH	Tetrahydrofolate dehydrogenase/cyclohydrolase, NA;Tetrahydrofolate dehydrogenase/cyclohydrolase, catalytic domain
gene-LOC118268824	LOC118268824	28S ribosomal protein S18a, mitochondrial-like	0.481	-1.05509	2.77e-46	4.78e-45	yes	down	161.73	166.94	186.71	126.46	129.54	128.53	171.793	128.177	GO:0006412;GO:0005840;GO:000373	BP:translation;CC:ribosome;MF:structural constituent of ribosome;	K02963	RP-S18, MRPS18, rpsR	map03010	Ribosome	COG0238	O:Posttranslational modification, protein turnover, chaperones	XP_022834602.1	28S ribosomal protein S18a, mitochondrial [Spodoptera litura]	sp|Q99N85|RT18A_MOUSE;	28S ribosomal protein S18a, mitochondrial OS=Mus musculus OX=10090 GN=Mrps18a PE=2 SV=1;	PF01084.21	Ribosomal_S18	Ribosomal protein S18
gene-LOC118267255	LOC118267255	transcription factor Sp9-like, transcript variant X1	0.495	-1.01509	4.15e-46	7.14e-45	yes	down	31.45	30.06	31.85	22.39	24.56	24.12	31.12	23.69	------	------	K09199	SP9	------	------	COG5048	S:Function unknown	XP_022819916.1	transcription factor Sp9-like isoform X1 [Spodoptera litura]	sp|Q6NW96|SP9_DANRE;	Transcription factor Sp9 OS=Danio rerio OX=7955 GN=sp9 PE=2 SV=1;	PF13465.7;PF00096.27;PF13894.7;PF05605.13	zf-H2C2_2;zf-C2H2;zf-C2H2_4;zf-Di19	Zinc-finger double domain;Zinc finger, C2H2 type;C2H2-type zinc finger;Drought induced 19 protein
gene-LOC118273686	LOC118273686	endoplasmic reticulum-Golgi intermediate compartment protein 3-like	2.306	1.2052	8.65e-46	1.48e-44	yes	up	13.55	13.96	15.11	48.91	53.74	48.51	14.2067	50.3867	------	------	K20367	ERGIC3, ERV46	------	------	ENOG410XP7X	U:Intracellular trafficking, secretion, and vesicular transport	XP_022820701.1	endoplasmic reticulum-Golgi intermediate compartment protein 3 [Spodoptera litura]	sp|Q803I2|ERGI3_DANRE;	Endoplasmic reticulum-Golgi intermediate compartment protein 3 OS=Danio rerio OX=7955 GN=ergic3 PE=2 SV=1;	PF07970.13;PF13850.7	COPIIcoated_ERV;ERGIC_N	Endoplasmic reticulum vesicle transporter;Endoplasmic Reticulum-Golgi Intermediate Compartment
gene-LOC118270356	LOC118270356	snRNA-activating protein complex subunit 4-like	2.348	1.23141	8.95e-46	1.53e-44	yes	up	7.37	7.42	7.09	26.3	26.86	26	7.29333	26.3867	GO:000367	MF:DNA binding;	K09453	SNAPC4	------	------	COG5147	S:Function unknown	XP_022827430.1	snRNA-activating protein complex subunit 4-like [Spodoptera litura]	sp|Q5SXM2|SNPC4_HUMAN;	snRNA-activating protein complex subunit 4 OS=Homo sapiens OX=9606 GN=SNAPC4 PE=1 SV=1;	PF00249.32;PF13921.7;PF15963.6	Myb_DNA-binding;Myb_DNA-bind_6;Myb_DNA-bind_7	Myb-like DNA-binding domain;Myb-like DNA-binding domain;Myb DNA-binding like
gene-LOC118278927	LOC118278927	zinc finger protein 595-like, transcript variant X1	0.28	-1.83507	9.34e-46	1.59e-44	yes	down	12.03	12.78	13.75	4.88	4.75	5.08	12.8533	4.90333	------	------	K09228;K22534	KRAB;PRDM5	map05168	Herpes simplex virus 1 infection	COG5048	S:Function unknown	XP_022818910.1	zinc finger and BTB domain-containing protein 40-like isoform X1 [Spodoptera litura]	sp|Q5PPG4|ZN639_RAT;	Zinc finger protein 639 OS=Rattus norvegicus OX=10116 GN=Znf639 PE=1 SV=1;	PF13894.7;PF00096.27;PF13912.7;PF12756.8;PF07776.16	zf-C2H2_4;zf-C2H2;zf-C2H2_6;zf-C2H2_2;zf-AD	C2H2-type zinc finger;Zinc finger, C2H2 type;C2H2-type zinc finger;C2H2 type zinc-finger;Zinc-finger associated domain
gene-LOC118270606	LOC118270606	uncharacterized LOC118270606	2.419	1.27431	1.96e-45	3.33e-44	yes	up	6.62	6.06	6.98	24.27	25.15	23.64	6.55333	24.3533	------	------	------	------	------	------	ENOG4111YMT	S:Function unknown	XP_022827604.1	uncharacterized protein LOC111357227 [Spodoptera litura]	------	------	PF14661.7	HAUS6_N	HAUS augmin-like complex subunit 6 N-terminus
gene-LOC118275437	LOC118275437	insecticyanin-B-like	8.473	3.08281	2.23e-45	3.78e-44	yes	up	3.65	2.45	3.6	41.08	41.46	42.83	3.23333	41.79	GO:003140	MF:pigment binding;	K03098	APOD	------	------	ENOG4110R73;COG3040	S:Function unknown;M:Cell wall/membrane/envelope biogenesis	XP_022817838.1	insecticyanin-A-like [Spodoptera litura]	sp|Q00630|ICYB_MANSE;	Insecticyanin-B OS=Manduca sexta OX=7130 GN=INSB PE=2 SV=1;	PF00061.24	Lipocalin	Lipocalin / cytosolic fatty-acid binding protein family
gene-LOC118268153	LOC118268153	tetratricopeptide repeat protein 21B-like, transcript variant X1	4.206	2.07242	2.54e-45	4.3e-44	yes	up	1.44	1.01	1.19	7.18	7.81	8.45	1.21333	7.81333	------	------	K19673	TTC21B, IFT139	------	------	ENOG410XV69	S:Function unknown	XP_022825577.1	tetratricopeptide repeat protein 21B-like [Spodoptera litura]	sp|Q7Z4L5|TT21B_HUMAN;	Tetratricopeptide repeat protein 21B OS=Homo sapiens OX=9606 GN=TTC21B PE=1 SV=2;	PF14559.7;PF13428.7;PF13432.7;PF07719.18;PF00515.29;PF12895.8;PF09976.10;PF13431.7;PF13414.7	TPR_19;TPR_14;TPR_16;TPR_2;TPR_1;ANAPC3;TPR_21;TPR_17;TPR_11	Tetratricopeptide repeat;Tetratricopeptide repeat;Tetratricopeptide repeat;Tetratricopeptide repeat;Tetratricopeptide repeat;Anaphase-promoting complex, cyclosome, subunit 3;Tetratricopeptide repeat-like domain;Tetratricopeptide repeat;TPR repeat
gene-LOC118275168	LOC118275168	elongation of very long chain fatty acids protein AAEL008004-like	0.289	-1.79048	2.64e-45	4.45e-44	yes	down	27.96	29.16	31.5	12.52	13.58	13.43	29.54	13.1767	GO:0006633;GO:0016021;GO:0102337;GO:0102336;GO:0102338;GO:010275	BP:fatty acid biosynthetic process;CC:integral component of membrane;MF:3-oxo-cerotoyl-CoA synthase activity;MF:3-oxo-arachidoyl-CoA synthase activity;MF:3-oxo-lignoceronyl-CoA synthase activity;MF:very-long-chain 3-ketoacyl-CoA synthase activity;	------	------	------	------	ENOG410XRWT	S:Function unknown	XP_022831965.1	elongation of very long chain fatty acids protein AAEL008004-like [Spodoptera litura]	sp|Q1HRV8|ELVL1_AEDAE;	Elongation of very long chain fatty acids protein AAEL008004 OS=Aedes aegypti OX=7159 GN=AAEL008004 PE=2 SV=2;	PF01151.19	ELO	GNS1/SUR4 family
gene-LOC118274211	LOC118274211	G-patch domain and KOW motifs-containing protein-like	2.405	1.26611	3.32e-45	5.6e-44	yes	up	14.88	13.49	16.63	56.21	54.62	55.16	15	55.33	------	------	K13101	GPKOW	------	------	ENOG410YYBE	S:Function unknown	XP_022824763.1	G patch domain and KOW motifs-containing protein [Spodoptera litura]	sp|Q90X38|GPKOW_DANRE;	G-patch domain and KOW motifs-containing protein OS=Danio rerio OX=7955 GN=gpkow PE=2 SV=2;	PF12656.8;PF00467.30	G-patch_2;KOW	G-patch domain;KOW motif
gene-LOC118263235	LOC118263235	coatomer subunit beta-like, transcript variant X1	0.494	-1.01872	3.51e-45	5.9e-44	yes	down	35.39	34.46	31.72	26.64	24.07	24.38	33.8567	25.03	GO:0016192;GO:0006886;GO:0016021;GO:0000139;GO:0030126;GO:000519	BP:vesicle-mediated transport;BP:intracellular protein transport;CC:integral component of membrane;CC:Golgi membrane;CC:COPI vesicle coat;MF:structural molecule activity;	K17301	COPB1, SEC26	------	------	COG5096	U:Intracellular trafficking, secretion, and vesicular transport	XP_022829251.1	coatomer subunit beta [Spodoptera litura]	sp|Q5ZIA5|COPB_CHICK;	Coatomer subunit beta OS=Gallus gallus OX=9031 GN=COPB1 PE=2 SV=1;	PF01602.21;PF14806.7;PF07718.13;PF12717.8	Adaptin_N;Coatomer_b_Cpla;Coatamer_beta_C;Cnd1	Adaptin N terminal region;Coatomer beta subunit appendage platform;Coatomer beta C-terminal region;non-SMC mitotic condensation complex subunit 1
gene-LOC118273598	LOC118273598	atlastin-1-like, transcript variant X2	0.169	-2.56131	3.55e-45	5.96e-44	yes	down	5.28	5.12	6.48	1.34	1.3	1.75	5.62667	1.46333	GO:0016020;GO:0003924;GO:000552	CC:membrane;MF:GTPase activity;MF:GTP binding;	K17339	ATL	------	------	ENOG410XR6Z	G:Carbohydrate transport and metabolism	XP_022821973.1	atlastin-2-like isoform X1 [Spodoptera litura]	sp|Q6PA06|ATLA2_MOUSE;	Atlastin-2 OS=Mus musculus OX=10090 GN=Atl2 PE=1 SV=1;	PF02263.20;PF02841.15	GBP;GBP_C	Guanylate-binding protein, N-terminal domain;Guanylate-binding protein, C-terminal domain
gene-LOC118281922	LOC118281922	phytanoyl-CoA dioxygenase, peroxisomal-like	2.61	1.38412	7.66e-45	1.28e-43	yes	up	19.83	19.55	21.83	83.72	76.51	86.41	20.4033	82.2133	GO:005121	MF:dioxygenase activity;	K00477	PHYH	map04146	Peroxisome	ENOG410XUSH;ENOG4111T53	Q:Secondary metabolites biosynthesis, transport and catabolism;	XP_022826869.1	phytanoyl-CoA dioxygenase, peroxisomal-like [Spodoptera litura]	sp|O14832|PAHX_HUMAN;	Phytanoyl-CoA dioxygenase, peroxisomal OS=Homo sapiens OX=9606 GN=PHYH PE=1 SV=1;	PF05721.14;PF13640.7	PhyH;2OG-FeII_Oxy_3	Phytanoyl-CoA dioxygenase;2OG-F
gene-LOC118274963	LOC118274963	uncharacterized LOC118274963	2.027	1.01939	1.14e-44	1.89e-43	yes	up	31.77	30.63	36.44	102.19	99.86	106.46	32.9467	102.837	GO:001602	CC:integral component of membrane;	------	------	------	------	ENOG4110QQ7	S:Function unknown	XP_022831983.1	uncharacterized protein LOC111360320 [Spodoptera litura]	------	------	------	------	------
gene-LOC118268856	LOC118268856	glycine cleavage system H protein-like, transcript variant X1	0.183	-2.44974	1.3e-44	2.17e-43	yes	down	28.91	25.89	23.85	6.32	8.73	7.16	26.2167	7.40333	GO:0019464;GO:0005960;GO:000573	BP:glycine decarboxylation via glycine cleavage system;CC:glycine cleavage complex;CC:mitochondrion;	K02437	gcvH, GCSH	map00630;map00260	Glyoxylate and dicarboxylate metabolism;Glycine, serine and threonine metabolism	COG0509	E:Amino acid transport and metabolism	XP_022833092.1	uncharacterized protein LOC111361005 [Spodoptera litura]	sp|Q9U616|GCSH_DROME;	Glycine cleavage system H protein, mitochondrial OS=Drosophila melanogaster OX=7227 GN=ppl PE=2 SV=1;	PF01597.20	GCV_H	Glycine cleavage H-protein
gene-LOC118267196	LOC118267196	phosphatidylinositol 4,5-bisphosphate 3-kinase catalytic subunit delta isoform-like, transcript variant X1	2.445	1.2897	1.61e-44	2.68e-43	yes	up	4.79	5.41	5.59	12.74	13.03	12.52	5.26333	12.7633	GO:0048015;GO:0052812;GO:0016303;GO:0005524;GO:004693	BP:phosphatidylinositol-mediated signaling;MF:phosphatidylinositol-3,4-bisphosphate 5-kinase activity;MF:1-phosphatidylinositol-3-kinase activity;MF:ATP binding;MF:phosphatidylinositol-4,5-bisphosphate 3-kinase activity;	K00922	PIK3CA_B_D	map04620;map04625;map04929;map04550;map04722;map04630;map05230;map05231;map05235;map05142;map04650;map05146;map04015;map04014;map04012;map04810;map05135;map05131;map05225;map05224;map04725;map05226;map05221;map05220;map05223;map05222;map04666;map04664;map04662;map04660;map00562;map04668;map04068;map01522;map05418;map04062;map04066;map04973;map04150;map04151;map04152;map05166;map05167;map05164;map…	Toll-like receptor signaling pathway;C-type lectin receptor signaling pathway;GnRH secretion;Signaling pathways regulating pluripotency of stem cells;Neurotrophin signaling pathway;Jak-STAT signaling pathway;Central carbon metabolism in cancer;Choline metabolism in cancer;PD-L1 expression and PD-1 checkpoint pathway in cancer;Chagas disease (American trypanosomiasis);Natural killer cell mediated …	COG5032	V:Defense mechanisms	XP_022819291.1	phosphatidylinositol 4,5-bisphosphate 3-kinase catalytic subunit delta isoform isoform X1 [Spodoptera litura]	sp|O00329|PK3CD_HUMAN;	Phosphatidylinositol 4,5-bisphosphate 3-kinase catalytic subunit delta isoform OS=Homo sapiens OX=9606 GN=PIK3CD PE=1 SV=2;	PF00613.21;PF00454.28;PF00792.25;PF02192.17;PF00794.19	PI3Ka;PI3_PI4_kinase;PI3K_C2;PI3K_p85B;PI3K_rbd	Phosphoinositide 3-kinase family, accessory domain;Phosphatidylinositol 3- and 4-kinase;Phosphoinositide 3-kinase C2;PI3-kinase family, p85-binding domain;PI3-kinase family, ras-binding domain
gene-LOC118262709	LOC118262709	uncharacterized LOC118262709	2.169	1.11706	2.49e-44	4.12e-43	yes	up	5.98	6.31	6.35	21.83	20.06	22.02	6.21333	21.3033	GO:004687	MF:metal ion binding;	K20779	RNF168	------	------	COG2802	O:Posttranslational modification, protein turnover, chaperones	XP_022825625.1	uncharacterized protein LOC111355793 [Spodoptera litura]	sp|B0BLU1|RN168_XENTR;	E3 ubiquitin-protein ligase rnf168 OS=Xenopus tropicalis OX=8364 GN=rnf168 PE=2 SV=1;	PF00097.26;PF13923.7;PF13920.7;PF15227.7	zf-C3HC4;zf-C3HC4_2;zf-C3HC4_3;zf-C3HC4_4	Zinc finger, C3HC4 type;Zinc finger, C3HC4 type;Zinc finger, C3HC4 type;zinc finger of C3HC4-type, RING
gene-LOC118262309	LOC118262309	116 kDa U5 small nuclear ribonucleoprotein component-like	0.429	-1.22007	2.89e-44	4.78e-43	yes	down	14.4	14.72	15.42	10.17	9.52	9.73	14.8467	9.80667	GO:0003924;GO:000552	MF:GTPase activity;MF:GTP binding;	K12852	EFTUD2	map03040	Spliceosome	COG0480	J:Translation, ribosomal structure and biogenesis	XP_022824034.1	116 kDa U5 small nuclear ribonucleoprotein component [Spodoptera litura]	sp|Q15029|U5S1_HUMAN;	116 kDa U5 small nuclear ribonucleoprotein component OS=Homo sapiens OX=9606 GN=EFTUD2 PE=1 SV=1;	PF00009.28;PF16004.6;PF03764.19;PF00679.25;PF03144.26;PF14492.7	GTP_EFTU;EFTUD2;EFG_IV;EFG_C;GTP_EFTU_D2;EFG_III	Elongation factor Tu GTP binding domain;116 kDa U5 small nuclear ribonucleoprotein component N-terminus;Elongation factor G, domain IV;Elongation factor G C-terminus;Elongation factor Tu domain 2;Elongation Factor G, domain III
gene-LOC118268134	LOC118268134	huntingtin-interacting protein K-like	2.593	1.37484	3.32e-44	5.48e-43	yes	up	40.69	41.65	40.34	156.49	165.17	172.89	40.8933	164.85	------	------	------	------	------	------	ENOG4111M4G	S:Function unknown	XP_022825291.1	huntingtin-interacting protein K [Spodoptera litura]	sp|Q9NX55|HYPK_HUMAN;	Huntingtin-interacting protein K OS=Homo sapiens OX=9606 GN=HYPK PE=1 SV=2;	PF19026.1	HYPK_UBA	HYPK UBA domain
MSTRG.9940		-	0.429	-1.22021	3.45e-44	5.7e-43	yes	down	11.53	10.72	12.2	8.38	7.09	8.21	11.4833	7.89333	------	------	------	------	------	------	------	------	------	------	------	------	------	------	------
gene-LOC118264526	LOC118264526	nibrin-like	2.686	1.42539	5.11e-44	8.38e-43	yes	up	6.95	6.44	7.71	29.23	30.12	27.69	7.03333	29.0133	GO:0007095;GO:0006302;GO:003087	BP:mitotic G2 DNA damage checkpoint;BP:double-strand break repair;CC:Mre11 complex;	K10867	NBN, NBS1	map03440;map04218	Homologous recombination;Cellular senescence	ENOG410Y1R8	T:Signal transduction mechanisms	XP_022830812.1	nibrin [Spodoptera litura]	sp|Q9DE07|NBN_CHICK;	Nibrin OS=Gallus gallus OX=9031 GN=NBN PE=1 SV=1;	PF16508.6;PF00498.27;PF16697.6	NIBRIN_BRCT_II;FHA;Yop-YscD_cpl	Second BRCT domain on Nijmegen syndrome breakage protein;FHA domain;Inner membrane component of T3SS, cytoplasmic domain
gene-LOC118281633	LOC118281633	tyrosine-protein kinase transmembrane receptor Ror2-like	2.081	1.05738	5.58e-44	9.13e-43	yes	up	9.39	8.98	8.65	29.33	28.62	31.25	9.00667	29.7333	------	------	K05129	MUSK	------	------	ENOG410YGKQ;COG0515	K:Transcription;	XP_022815875.1	tyrosine-protein kinase transmembrane receptor Ror2 [Spodoptera litura]	sp|Q9V6K3|ROR2_DROME;	Tyrosine-protein kinase transmembrane receptor Ror2 OS=Drosophila melanogaster OX=7227 GN=Nrk PE=1 SV=2;	PF07714.18;PF00069.26;PF00051.19;PF01392.23	PK_Tyr_Ser-Thr;Pkinase;Kringle;Fz	Protein tyrosine and serine/threonine kinase;Protein kinase domain;Kringle domain;Fz domain
gene-LOC118268863	LOC118268863	ovarian-specific serine/threonine-protein kinase Lok-like, transcript variant X1	2.095	1.06721	5.6e-44	9.15e-43	yes	up	11	11.74	12.74	37.97	37.75	38.92	11.8267	38.2133	GO:0005524;GO:000467	MF:ATP binding;MF:protein kinase activity;	K06641	CHEK2	map04110;map05166;map04218;map04115	Cell cycle;Human T-cell leukemia virus 1 infection;Cellular senescence;p53 signaling pathway	ENOG410YA63	T:Signal transduction mechanisms	XP_022837712.1	ovarian-specific serine/threonine-protein kinase Lok [Spodoptera litura]	sp|O61267|LOK_DROME;	Ovarian-specific serine/threonine-protein kinase Lok OS=Drosophila melanogaster OX=7227 GN=lok PE=2 SV=1;	PF00069.26;PF07714.18;PF00498.27;PF06293.15;PF14531.7	Pkinase;PK_Tyr_Ser-Thr;FHA;Kdo;Kinase-like	Protein kinase domain;Protein tyrosine and serine/threonine kinase;FHA domain;Lipopolysaccharide kinase;Kinase-like
gene-LOC118274458	LOC118274458	gephyrin-like	0.464	-1.10799	6.79e-44	1.11e-42	yes	down	11.51	10.9	10.41	7.49	7.73	8.21	10.94	7.81	GO:0006777;GO:0032324;GO:0061599;GO:0061598;GO:0046872;GO:000552	BP:Mo-molybdopterin cofactor biosynthetic process;BP:molybdopterin cofactor biosynthetic process;MF:molybdopterin molybdotransferase activity;MF:molybdopterin adenylyltransferase activity;MF:metal ion binding;MF:ATP binding;	K15376	GPHN	map04727;map00790	GABAergic synapse;Folate biosynthesis	COG1112;COG0303;COG0521;ENOG410Y7Q4	L:Replication, recombination and repair;S:Function unknown	XP_026747883.1	uncharacterized protein LOC113508909 [Trichoplusia ni]	sp|Q9NQX3|GEPH_HUMAN;	Gephyrin OS=Homo sapiens OX=9606 GN=GPHN PE=1 SV=1;	PF00994.25;PF03453.18;PF03454.16	MoCF_biosynth;MoeA_N;MoeA_C	Probable molybdopterin binding domain;MoeA N-terminal region;MoeA C-terminal region
gene-LOC118263831	LOC118263831	DNA-(apurinic or apyrimidinic site) endonuclease-like	2.066	1.04686	9.57e-44	1.56e-42	yes	up	17.06	15.71	19.56	53.86	56.25	55.97	17.4433	55.36	GO:0006281;GO:0140078;GO:0004519;GO:0046872;GO:000367	BP:DNA repair;MF:class I DNA;MF:endonuclease activity;MF:metal ion binding;MF:DNA binding;	K10771	APEX1	map03410	Base excision repair	COG0708	L:Replication, recombination and repair	XP_022829140.1	DNA-(apurinic or apyrimidinic site) lyase isoform X2 [Spodoptera litura]	sp|P27864|RRP1_DROME;	Recombination repair protein 1 OS=Drosophila melanogaster OX=7227 GN=Rrp1 PE=1 SV=2;	PF03372.24;PF14529.7	Exo_endo_phos;Exo_endo_phos_2	Endonuclease/Exonuclease/phosphatase family;Endonuclease-reverse transcriptase
gene-LOC118273508	LOC118273508	Krueppel-like factor 10	0.311	-1.68523	9.79e-44	1.59e-42	yes	down	29.79	28.4	25.5	15.16	11.1	13.96	27.8967	13.4067	GO:000367	MF:nucleic acid binding;	K13943	CBT	------	------	COG5048	S:Function unknown	XP_022820969.1	Krueppel-like factor 13 [Spodoptera litura]	sp|O89091|KLF10_MOUSE;	Krueppel-like factor 10 OS=Mus musculus OX=10090 GN=Klf10 PE=1 SV=1;	PF00096.27;PF13894.7;PF13465.7;PF15909.6	zf-C2H2;zf-C2H2_4;zf-H2C2_2;zf-C2H2_8	Zinc finger, C2H2 type;C2H2-type zinc finger;Zinc-finger double domain;C2H2-type zinc ribbon
gene-LOC118276296	LOC118276296	uncharacterized LOC118276296, transcript variant X1	2.153	1.10626	1.16e-43	1.88e-42	yes	up	24.24	20.8	20.84	78.67	72.51	72.35	21.96	74.51	------	------	------	------	------	------	------	------	XP_022828064.1	uncharacterized protein LOC111357551 [Spodoptera litura]	------	------	------	------	------
gene-LOC118273114	LOC118273114	maestro heat-like repeat-containing protein family member 1	2.05	1.0358	1.7e-43	2.76e-42	yes	up	5.18	4.46	4.15	13.95	14.8	14.71	4.59667	14.4867	------	------	------	------	------	------	ENOG410XQE8	S:Function unknown	XP_022820693.1	maestro heat-like repeat-containing protein family member 1 [Spodoptera litura]	sp|Q8NDA8|MROH1_HUMAN;	Maestro heat-like repeat-containing protein family member 1 OS=Homo sapiens OX=9606 GN=MROH1 PE=2 SV=3;	PF02985.23;PF13646.7;PF10363.10	HEAT;HEAT_2;RTP1_C1	HEAT repeat;HEAT repeats;Required for nuclear transport of RNA pol II C-terminus 1
gene-LOC118273976	LOC118273976	elongator complex protein 1-like	2.069	1.04905	2.76e-43	4.44e-42	yes	up	7.16	6.93	7.38	21.9	23.28	23.09	7.15667	22.7567	GO:0002098;GO:0005737;GO:0005634;GO:003358	BP:tRNA wobble uridine modification;CC:cytoplasm;CC:nucleus;CC:Elongator holoenzyme complex;	K11373	ELP1, IKI3, IKBKAP	------	------	COG5290	K:Transcription	XP_022824486.1	putative elongator complex protein 1 [Spodoptera litura]	sp|Q8WND5|ELP1_RABIT;	Elongator complex protein 1 OS=Oryctolagus cuniculus OX=9986 GN=ELP1 PE=2 SV=1;	PF04762.13	IKI3	IKI3 family
gene-LOC118268499	LOC118268499	dnaJ homolog subfamily C member 9-like	2.304	1.20408	3.12e-43	5.02e-42	yes	up	22.15	18.51	19.51	65.16	74.64	73.71	20.0567	71.17	------	------	K09529	DNAJC9	------	------	COG2214	O:Posttranslational modification, protein turnover, chaperones	XP_022825117.1	dnaJ homolog subfamily C member 9 [Spodoptera litura]	sp|Q9VGR7|Y6693_DROME;	J domain-containing protein CG6693 OS=Drosophila melanogaster OX=7227 GN=CG6693 PE=1 SV=1;	PF00226.32	DnaJ	DnaJ domain
gene-LOC118281732	LOC118281732	chromodomain Y-like protein	2.241	1.16397	4.13e-43	6.61e-42	yes	up	4.32	4.07	4.14	14.01	14.5	14.7	4.17667	14.4033	GO:000382	MF:catalytic activity;	K00653	CDY	------	------	COG1024	S:Function unknown	XP_022829793.1	chromodomain Y-like protein [Spodoptera litura]	sp|Q8N8U2|CDYL2_HUMAN;	Chromodomain Y-like protein 2 OS=Homo sapiens OX=9606 GN=CDYL2 PE=1 SV=2;	PF00378.21	ECH_1	Enoyl-CoA hydratase/isomerase
gene-LOC118273943	LOC118273943	probable RNA helicase armi	2.226	1.15449	4.16e-43	6.65e-42	yes	up	4.53	4.64	4.32	14.8	15.01	16.44	4.49667	15.4167	GO:0035194;GO:0032574;GO:000372	BP:posttranscriptional gene silencing by RNA;MF:5'-3' RNA helicase activity;MF:RNA binding;	K18432	ARMI	------	------	COG1112	L:Replication, recombination and repair	XP_022821382.1	probable RNA helicase armi [Spodoptera litura]	sp|Q6J5K9|ARMI_DROME;	Probable RNA helicase armi OS=Drosophila melanogaster OX=7227 GN=armi PE=1 SV=4;	PF13087.7;PF13086.7;PF13604.7;PF13245.7;PF04851.16;PF00580.22	AAA_12;AAA_11;AAA_30;AAA_19;ResIII;UvrD-helicase	AAA domain;AAA domain;AAA domain;AAA domain;Type III restriction enzyme, res subunit;UvrD/REP helicase N-terminal domain
gene-LOC118262322	LOC118262322	FK506-binding protein 15-like	2.832	1.50171	4.98e-43	7.95e-42	yes	up	6.06	5.71	5.71	24.66	26.57	24.96	5.82667	25.3967	GO:001685	MF:isomerase activity;	------	------	------	------	ENOG410ZQG0;COG0545;ENOG4112APP	S:Function unknown;O:Posttranslational modification, protein turnover, chaperones	XP_022825582.1	FK506-binding protein 15-like [Spodoptera litura]	sp|Q6P9Q6|FKB15_MOUSE;	FK506-binding protein 15 OS=Mus musculus OX=10090 GN=Fkbp15 PE=1 SV=2;	------	------	------
MSTRG.18092		-	0.224	-2.15639	5.89e-43	9.39e-42	yes	down	119.86	114.34	131.79	43.62	38.08	47.1	121.997	42.9333	------	------	------	------	------	------	------	------	------	------	------	------	------	------	------
gene-LOC118269114	LOC118269114	probable RNA-binding protein 19	2.248	1.16846	1.48e-42	2.35e-41	yes	up	7.79	7.18	7.2	25.67	25.91	25.1	7.39	25.56	GO:0016740;GO:000372	MF:transferase activity;MF:RNA binding;	K14787	MRD1, RBM19	------	------	ENOG410XQZ5	S:Function unknown	XP_022837685.1	probable RNA-binding protein 19 [Spodoptera litura]	sp|Q9Y4C8|RBM19_HUMAN;	Probable RNA-binding protein 19 OS=Homo sapiens OX=9606 GN=RBM19 PE=1 SV=3;	PF00076.23	RRM_1	RNA recognition motif.
gene-LOC118273487	LOC118273487	uncharacterized LOC118273487, transcript variant X1	2.255	1.1732	1.5e-42	2.37e-41	yes	up	3.31	3.3	2.9	10.74	11.03	11.28	3.17	11.0167	GO:0008270;GO:000367	MF:zinc ion binding;MF:nucleic acid binding;	------	------	------	------	COG5048	S:Function unknown	XP_022822163.1	uncharacterized protein LOC111353391 [Spodoptera litura]	sp|P15822|ZEP1_HUMAN;	Zinc finger protein 40 OS=Homo sapiens OX=9606 GN=HIVEP1 PE=1 SV=3;	PF00096.27;PF12171.9;PF12874.8;PF13465.7;PF15909.6	zf-C2H2;zf-C2H2_jaz;zf-met;zf-H2C2_2;zf-C2H2_8	Zinc finger, C2H2 type;Zinc-finger double-stranded RNA-binding;Zinc-finger of C2H2 type;Zinc-finger double domain;C2H2-type zinc ribbon
gene-LOC118272282	LOC118272282	PI-PLC X domain-containing protein 3-like, transcript variant X1	0.445	-1.16655	1.64e-42	2.59e-41	yes	down	38.31	40.83	42.57	26.64	27.32	29.39	40.57	27.7833	GO:0006629;GO:000808	BP:lipid metabolic process;MF:phosphoric diester hydrolase activity;	------	------	------	------	ENOG410Z30Q	O:Posttranslational modification, protein turnover, chaperones	XP_022823001.1	PI-PLC X domain-containing protein 3 isoform X1 [Spodoptera litura]	sp|Q63HM9|PLCX3_HUMAN;	PI-PLC X domain-containing protein 3 OS=Homo sapiens OX=9606 GN=PLCXD3 PE=2 SV=2;	------	------	------
gene-LOC118280953	LOC118280953	xaa-Pro aminopeptidase ApepP-like	0.442	-1.17889	1.76e-42	2.77e-41	yes	down	24	22.55	25.75	17.39	15.8	15.9	24.1	16.3633	GO:0016787;GO:0046872;GO:007000	MF:hydrolase activity;MF:metal ion binding;MF:metalloaminopeptidase activity;	K01262	pepP	------	------	COG0006;COG0006	B:Chromatin structure and dynamics;K:Transcription	XP_022833289.1	xaa-Pro aminopeptidase ApepP-like isoform X1 [Spodoptera litura]	sp|Q9NQW7|XPP1_HUMAN;	Xaa-Pro aminopeptidase 1 OS=Homo sapiens OX=9606 GN=XPNPEP1 PE=1 SV=3;	PF16189.6;PF00557.25;PF01321.19;PF16188.6	Creatinase_N_2;Peptidase_M24;Creatinase_N;Peptidase_M24_C	Creatinase/Prolidase N-terminal domain;Metallopeptidase family M24;Creatinase/Prolidase N-terminal domain;C-terminal region of peptidase_M24
gene-LOC118262785	LOC118262785	cytochrome P450 6B5-like	2.382	1.25238	1.78e-42	2.8e-41	yes	up	11.71	10.84	10.11	40.74	39.49	39.81	10.8867	40.0133	GO:0016021;GO:0005506;GO:0016705;GO:0004497;GO:002003	CC:integral component of membrane;MF:iron ion binding;MF:oxidoreductase activity, acting on paired donors, with incorporation or reduction of molecular oxygen;MF:monooxygenase activity;MF:heme binding;	K14999	CYP6	------	------	COG2124	Q:Secondary metabolites biosynthesis, transport and catabolism	AID55432.1	cytochrome P450 337B5 [Spodoptera frugiperda]	sp|O61387|CP6B7_HELAM;	Cytochrome P450 6B7 OS=Helicoverpa armigera OX=29058 GN=CYP6B7 PE=2 SV=1;	PF00067.23	p450	Cytochrome P450
gene-LOC118272605	LOC118272605	mismatch repair endonuclease PMS2-like	3.038	1.60306	1.91e-42	3e-41	yes	up	3.39	3.58	3.17	15.47	16.3	15.74	3.38	15.8367	GO:0006298;GO:0032300;GO:0016887;GO:0005524;GO:003098	BP:mismatch repair;CC:mismatch repair complex;MF:ATPase activity;MF:ATP binding;MF:mismatched DNA binding;	K10858	PMS2	map03460;map03430	Fanconi anemia pathway;Mismatch repair	COG0323	L:Replication, recombination and repair	XP_022830224.1	mismatch repair endonuclease PMS2 [Spodoptera litura]	sp|P54278|PMS2_HUMAN;	Mismatch repair endonuclease PMS2 OS=Homo sapiens OX=9606 GN=PMS2 PE=1 SV=2;	PF08676.12;PF01119.20;PF13589.7;PF02518.27	MutL_C;DNA_mis_repair;HATPase_c_3;HATPase_c	MutL C terminal dimerisation domain;DNA mismatch repair protein, C-terminal domain;Histidine kinase-, DNA gyrase B-, and HSP90-like ATPase;Histidine kinase-, DNA gyrase B-, and HSP90-like ATPase
gene-LOC118263976	LOC118263976	signal recognition particle subunit SRP68-like	0.474	-1.0783	2.05e-42	3.22e-41	yes	down	29.62	26.76	28.82	20.77	20.85	20.5	28.4	20.7067	GO:0006614;GO:0005786;GO:0030942;GO:0008312;GO:000504	BP:SRP-dependent cotranslational protein targeting to membrane;CC:signal recognition particle, endoplasmic reticulum targeting;MF:endoplasmic reticulum signal peptide binding;MF:7S RNA binding;MF:signal recognition particle binding;	K03107	SRP68	map03060	Protein export	ENOG410XPW1	U:Intracellular trafficking, secretion, and vesicular transport	XP_022830558.1	signal recognition particle subunit SRP68 [Spodoptera litura]	sp|Q9VSS2|SRP68_DROME;	Signal recognition particle subunit SRP68 OS=Drosophila melanogaster OX=7227 GN=Srp68 PE=2 SV=1;	PF16969.6	SRP68	RNA-binding signal recognition particle 68
gene-LOC118264235	LOC118264235	signal recognition particle subunit SRP68-like	0.474	-1.0783	2.05e-42	3.22e-41	yes	down	29.62	26.76	28.82	20.77	20.85	20.5	28.4	20.7067	GO:0006614;GO:0005786;GO:0030942;GO:0008312;GO:000504	BP:SRP-dependent cotranslational protein targeting to membrane;CC:signal recognition particle, endoplasmic reticulum targeting;MF:endoplasmic reticulum signal peptide binding;MF:7S RNA binding;MF:signal recognition particle binding;	K03107	SRP68	map03060	Protein export	ENOG410XPW1	U:Intracellular trafficking, secretion, and vesicular transport	XP_022830558.1	signal recognition particle subunit SRP68 [Spodoptera litura]	sp|Q9VSS2|SRP68_DROME;	Signal recognition particle subunit SRP68 OS=Drosophila melanogaster OX=7227 GN=Srp68 PE=2 SV=1;	PF16969.6	SRP68	RNA-binding signal recognition particle 68
gene-LOC118264822	LOC118264822	adenylosuccinate lyase-like	0.416	-1.26679	3.06e-42	4.78e-41	yes	down	26.59	26.96	29.19	18.58	17.54	16.85	27.58	17.6567	GO:0006189;GO:0044208;GO:0004018;GO:007062	BP:'de novo' IMP biosynthetic process;BP:'de novo' AMP biosynthetic process;MF:N6;MF:;	K01756	purB, ADSL	map00250;map00230	Alanine, aspartate and glutamate metabolism;Purine metabolism	COG0015	F:Nucleotide transport and metabolism	XP_022830833.1	adenylosuccinate lyase [Spodoptera litura]	sp|P21265|PUR8_CHICK;	Adenylosuccinate lyase OS=Gallus gallus OX=9031 GN=ADSL PE=2 SV=2;	PF00206.21;PF10397.10	Lyase_1;ADSL_C	Lyase;Adenylosuccinate lyase C-terminus
gene-LOC118265139	LOC118265139	mesoderm induction early response protein 1-like	0.415	-1.26809	4.71e-42	7.33e-41	yes	down	26.51	26.34	27.62	18.68	15.84	16.99	26.8233	17.17	GO:0006355;GO:0005634;GO:0017053;GO:0042826;GO:000367	BP:regulation of transcription, DNA-templated;CC:nucleus;CC:transcriptional repressor complex;MF:histone deacetylase binding;MF:DNA binding;	------	------	------	------	ENOG410Y9DJ	K:Transcription	XP_022814566.1	mesoderm induction early response protein 1 [Spodoptera litura]	sp|Q7T105|MIER1_XENLA;	Mesoderm induction early response protein 1 OS=Xenopus laevis OX=8355 GN=mier1 PE=2 SV=1;	PF01448.25;PF15963.6	ELM2;Myb_DNA-bind_7	ELM2 domain;Myb DNA-binding like
gene-LOC118267000	LOC118267000	flightin-like, transcript variant X1	0.483	-1.04971	4.86e-42	7.55e-41	yes	down	121.05	101.79	101.84	78.43	78.72	83.12	108.227	80.09	------	------	------	------	------	------	ENOG4112AM6	S:Function unknown	XP_028177256.1	flightin [Ostrinia furnacalis]	sp|P35554|FTN_DROME;	Flightin OS=Drosophila melanogaster OX=7227 GN=fln PE=2 SV=1;	------	------	------
gene-LOC118280438	LOC118280438	sorting and assembly machinery component 50 homolog, transcript variant X1	0.402	-1.31588	6.85e-42	1.06e-40	yes	down	39.43	31.7	36.34	26.25	23.06	24.65	35.8233	24.6533	GO:001986	CC:outer membrane;	K07277	SAM50, TOB55, bamA	------	------	COG4775	M:Cell wall/membrane/envelope biogenesis	XP_022835053.1	sorting and assembly machinery component 50 homolog isoform X1 [Spodoptera litura]	sp|Q803G5|SAM5A_DANRE;	Sorting and assembly machinery component 50 homolog A OS=Danio rerio OX=7955 GN=samm50a PE=2 SV=1;	PF01103.24	Omp85	Omp85 superfamily domain
gene-LOC118275525	LOC118275525	zinc transporter ZIP1-like	0.497	-1.00823	7.7e-42	1.19e-40	yes	down	25.48	24.46	26.94	19.59	19.72	20.37	25.6267	19.8933	GO:0016021;GO:004687	CC:integral component of membrane;MF:metal ion transmembrane transporter activity;	K14709	SLC39A1_2_3, ZIP1_2_3	------	------	ENOG4111GP2	P:Inorganic ion transport and metabolism	XP_021194278.1	zinc transporter ZIP1-like [Helicoverpa armigera]	sp|P59889|S39A1_DANRE;	Zinc transporter ZIP1 OS=Danio rerio OX=7955 GN=slc39a1 PE=2 SV=1;	PF02535.23	Zip	ZIP Zinc transporter
gene-LOC118272740	LOC118272740	putative leucine-rich repeat-containing protein DDB_G0290503	2.674	1.41877	1.24e-41	1.9e-40	yes	up	3.1	2.85	3.08	12.6	11.52	13.03	3.01	12.3833	------	------	------	------	------	------	ENOG410Y4WF	S:Function unknown	XP_022829996.1	putative leucine-rich repeat-containing protein DDB_G0290503 [Spodoptera litura]	------	------	------	------	------
gene-LOC118277615	LOC118277615	venom serine protease-like, transcript variant X1	0.322	-1.63331	1.54e-41	2.36e-40	yes	down	21.28	20.15	23.26	10.42	10.52	11	21.5633	10.6467	GO:000425	MF:serine-type endopeptidase activity;	------	------	------	------	COG5640	O:Posttranslational modification, protein turnover, chaperones	XP_022818725.1	venom serine protease-like isoform X1 [Spodoptera litura]	sp|Q8MQS8|SP34_APIME;	Venom serine protease 34 OS=Apis mellifera OX=7460 PE=2 SV=1;	PF00089.27;PF00431.21	Trypsin;CUB	Trypsin;CUB domain
gene-LOC118278292	LOC118278292	leucine carboxyl methyltransferase 1-like	0.481	-1.05727	2.11e-41	3.23e-40	yes	down	35.36	31.3	34.38	23.67	25.89	25.12	33.68	24.8933	GO:0032259;GO:000816	BP:methylation;MF:methyltransferase activity;	K18203	LCMT1	------	------	ENOG410YB9K	S:Function unknown	XP_022821852.1	leucine carboxyl methyltransferase 1 [Spodoptera litura]	sp|Q9UIC8|LCMT1_HUMAN;	Leucine carboxyl methyltransferase 1 OS=Homo sapiens OX=9606 GN=LCMT1 PE=1 SV=2;	PF04072.15;PF14122.7	LCM;YokU	Leucine carboxyl methyltransferase;YokU-like protein, putative antitoxin
gene-LOC118262810	LOC118262810	choline-phosphate cytidylyltransferase A-like, transcript variant X1	0.486	-1.04227	2.25e-41	3.43e-40	yes	down	42.09	42.81	38.14	32.48	27.86	32.48	41.0133	30.94	GO:0009058;GO:000382	BP:biosynthetic process;MF:catalytic activity;	K00968	PCYT1	map00564;map05231;map00440	Glycerophospholipid metabolism;Choline metabolism in cancer;Phosphonate and phosphinate metabolism	COG0615;COG0615	I:Lipid transport and metabolism;M:Cell wall/membrane/envelope biogenesis	XP_022821093.1	choline-phosphate cytidylyltransferase B-like isoform X1 [Spodoptera litura]	sp|P49583|PCY1_CAEEL;	Putative choline-phosphate cytidylyltransferase OS=Caenorhabditis elegans OX=6239 GN=F08C6.2 PE=3 SV=2;	PF01467.27	CTP_transf_like	Cytidylyltransferase-like
gene-LOC118266102	LOC118266102	ejaculatory bulb-specific protein 3-like	2.411	1.26991	2.91e-41	4.43e-40	yes	up	24.35	20.85	23.8	86.11	89.09	93.63	23	89.61	------	------	------	------	------	------	ENOG4110RV8;ENOG410YU7V;ENOG4110R3D	S:Function unknown;	AKT26489.1	chemosensory protein 13 [Spodoptera exigua]	sp|E0X9F6|THAP1_THAPI;	Allergen Tha p 1 OS=Thaumetopoea pityocampa OX=208016 PE=1 SV=1;	PF03392.14	OS-D	Insect pheromone-binding family, A10/OS-D
gene-LOC118280334	LOC118280334	NADH dehydrogenase [ubiquinone] 1 alpha subcomplex assembly factor 3-like, transcript variant X2	0.443	-1.17568	3.87e-41	5.88e-40	yes	down	46.83	44.37	42.76	30	30.16	31.52	44.6533	30.56	GO:003298	BP:mitochondrial respiratory chain complex I assembly;	K09008	NDUFAF3	map04714	Thermogenesis	ENOG4111J7F	S:Function unknown	XP_022824160.1	NADH dehydrogenase [ubiquinone] 1 alpha subcomplex assembly factor 3 [Spodoptera litura]	sp|A1L1F1|NDUF3_DANRE;	NADH dehydrogenase [ubiquinone] 1 alpha subcomplex assembly factor 3 OS=Danio rerio OX=7955 GN=ndufaf3 PE=2 SV=1;	PF04430.15	DUF498	Protein of unknown function
gene-LOC118273688	LOC118273688	reactive oxygen species modulator 1-like	0.474	-1.07753	4.2e-41	6.38e-40	yes	down	272.27	270.51	312.92	192.98	225.99	213.1	285.233	210.69	GO:001602	CC:integral component of membrane;	------	------	------	------	ENOG411279J	S:Function unknown	XP_014358504.1	PREDICTED: reactive oxygen species modulator 1 [Papilio machaon]	sp|Q3SZV8|ROMO1_BOVIN;	Reactive oxygen species modulator 1 OS=Bos taurus OX=9913 GN=ROMO1 PE=3 SV=1;	PF10247.10	Romo1	Reactive mitochondrial oxygen species modulator 1
gene-LOC118266637	LOC118266637	uncharacterized LOC118266637	0.439	-1.18721	4.84e-41	7.32e-40	yes	down	81.15	75.5	81.06	50.94	53.15	57.49	79.2367	53.86	------	------	------	------	------	------	ENOG4110RUE	S:Function unknown	PZC81746.1	hypothetical protein B5X24_HaOG212190 [Helicoverpa armigera]	------	------	------	------	------
gene-LOC118280488	LOC118280488	43 kDa receptor-associated protein of the synapse homolog, transcript variant X1	2.13	1.09095	6.54e-41	9.87e-40	yes	up	10.6	9.72	8.79	32.95	29.63	33.05	9.70333	31.8767	GO:0007268;GO:0045202;GO:0033130;GO:004349	BP:chemical synaptic transmission;CC:synapse;MF:acetylcholine receptor binding;MF:protein anchor;	------	------	------	------	ENOG41103HX	S:Function unknown	XP_022824019.1	43 kDa receptor-associated protein of the synapse homolog [Spodoptera litura]	sp|Q09485|RAPSN_CAEEL;	43 kDa receptor-associated protein of the synapse homolog OS=Caenorhabditis elegans OX=6239 GN=rpy-1 PE=1 SV=1;	PF10579.10;PF13424.7;PF12862.8	Rapsyn_N;TPR_12;ANAPC5	Rapsyn N-terminal myristoylation and linker region;Tetratricopeptide repeat;Anaphase-promoting complex subunit 5
gene-LOC118281648	LOC118281648	ribosome biogenesis protein BRX1 homolog	2.051	1.03642	6.89e-41	1.04e-39	yes	up	28.91	26.02	30.14	85.52	91.87	91.32	28.3567	89.57	------	------	K14820	BRX1, BRIX1	------	------	COG5154	J:Translation, ribosomal structure and biogenesis	XP_022816560.1	ribosome biogenesis protein BRX1 homolog [Spodoptera litura]	sp|Q9VZE6|BRX1_DROME;	Ribosome biogenesis protein BRX1 homolog OS=Drosophila melanogaster OX=7227 GN=CG11583 PE=2 SV=2;	PF04427.19	Brix	Brix domain
gene-LOC118266057	LOC118266057	protein PRRC1-like	0.476	-1.07202	1.27e-40	1.9e-39	yes	down	37.14	34.63	36.34	24.77	26.59	27.66	36.0367	26.34	------	------	------	------	------	------	ENOG410ZN4R	S:Function unknown	XP_022837800.1	protein PRRC1-like [Spodoptera litura]	sp|Q5XJA3|PRRC1_DANRE;	Protein PRRC1 OS=Danio rerio OX=7955 GN=prrc1 PE=2 SV=2;	PF01931.19	NTPase_I-T	Protein of unknown function DUF84
gene-LOC118275061	LOC118275061	leucine-rich repeat extensin-like protein 3	3.251	1.70099	1.55e-40	2.31e-39	yes	up	13.37	12.59	10.78	61.31	63.01	60.62	12.2467	61.6467	------	------	------	------	------	------	------	------	XP_022831863.1	extensin-like [Spodoptera litura]	------	------	------	------	------
gene-LOC118268192	LOC118268192	uncharacterized LOC118268192, transcript variant X1	3.702	1.88828	1.8e-40	2.68e-39	yes	up	0.77	0.7	0.58	3.9	3.84	3.6	0.683333	3.78	------	------	K23219	MBD5	------	------	ENOG410XR1J;ENOG4111KTI	S:Function unknown;	XP_022825475.1	uncharacterized protein LOC111355682 isoform X1 [Spodoptera litura]	sp|Q96DN6|MBD6_HUMAN;	Methyl-CpG-binding domain protein 6 OS=Homo sapiens OX=9606 GN=MBD6 PE=1 SV=2;	PF00855.18	PWWP	PWWP domain
gene-LOC118277939	LOC118277939	transcription initiation factor TFIID subunit 12-like	0.4	-1.32112	2.07e-40	3.07e-39	yes	down	69.71	65.33	76.52	46.07	42.97	41.86	70.52	43.6333	GO:0006352;GO:0000124;GO:0005669;GO:0046695;GO:0046982;GO:000374	BP:DNA-templated transcription, initiation;CC:SAGA complex;CC:transcription factor TFIID complex;CC:SLI;MF:protein heterodimerization activity;MF:translation initiation factor activity;	K03126	TAF12	map03022	Basal transcription factors	COG5624	K:Transcription	XP_022834344.1	transcription initiation factor TFIID subunit 12 [Spodoptera litura]	sp|P49905|TAF12_DROME;	Transcription initiation factor TFIID subunit 12 OS=Drosophila melanogaster OX=7227 GN=Taf12 PE=1 SV=1;	PF03847.14	TFIID_20kDa	Transcription initiation factor TFIID subunit A
gene-LOC118271816	LOC118271816	peptidyl-prolyl cis-trans isomerase sig-7-like	2.373	1.24656	3.27e-40	4.85e-39	yes	up	4.81	4.62	4.63	17.63	16.8	16.91	4.68667	17.1133	GO:0005634;GO:0003723;GO:000375	CC:nucleus;MF:RNA binding;MF:peptidyl-prolyl cis-trans isomerase activity;	K12735	PPIL4	------	------	COG0652	S:Function unknown	XP_022822892.1	peptidyl-prolyl cis-trans isomerase sig-7-like [Spodoptera litura]	sp|Q8WUA2|PPIL4_HUMAN;	Peptidyl-prolyl cis-trans isomerase-like 4 OS=Homo sapiens OX=9606 GN=PPIL4 PE=1 SV=1;	PF00160.22;PF00076.23	Pro_isomerase;RRM_1	Cyclophilin type peptidyl-prolyl cis-trans isomerase/CLD;RNA recognition motif.
gene-LOC118270963	LOC118270963	malignant T-cell-amplified sequence 1 homolog	0.465	-1.1052	3.79e-40	5.61e-39	yes	down	86.2	82.54	88.77	61.79	62.21	61.17	85.8367	61.7233	GO:0005737;GO:000372	CC:cytoplasm;MF:RNA binding;	K07575	K07575	------	------	COG2016	J:Translation, ribosomal structure and biogenesis	XP_022823462.1	malignant T-cell-amplified sequence 1 homolog [Spodoptera litura]	sp|Q9W445|MCTS1_DROME;	Malignant T-cell-amplified sequence 1 homolog OS=Drosophila melanogaster OX=7227 GN=MCTS1 PE=1 SV=1;	PF17832.2;PF01472.21	Pre-PUA;PUA	Pre-PUA-like domain;PUA domain
gene-LOC118269183	LOC118269183	serine--pyruvate aminotransferase, mitochondrial-like	0.471	-1.0847	3.94e-40	5.82e-39	yes	down	38.66	40.93	42.52	29.29	29.19	25.89	40.7033	28.1233	GO:0004760;GO:000845	MF:serine-pyruvate transaminase activity;MF:alanine-glyoxylate transaminase activity;	K00830	AGXT	map00630;map00250;map00260;map04146	Glyoxylate and dicarboxylate metabolism;Alanine, aspartate and glutamate metabolism;Glycine, serine and threonine metabolism;Peroxisome	COG0075	E:Amino acid transport and metabolism	XP_022813868.1	serine--pyruvate aminotransferase, mitochondrial-like [Spodoptera litura]	sp|P09139|SPYA_RAT;	Serine--pyruvate aminotransferase, mitochondrial OS=Rattus norvegicus OX=10116 GN=Agxt PE=1 SV=1;	PF00266.20;PF00155.22	Aminotran_5;Aminotran_1_2	Aminotransferase class-V;Aminotransferase class I and II
gene-LOC118266392	LOC118266392	serine/threonine-protein kinase PRP4 homolog, transcript variant X5	2.59	1.37301	6.6e-40	9.71e-39	yes	up	8.03	8.14	7.06	29.28	33.52	30.06	7.74333	30.9533	GO:0004674;GO:0005524;GO:000467	MF:protein serine/threonine kinase activity;MF:ATP binding;MF:protein kinase activity;	K08827	PRPF4B	------	------	ENOG410XPAX	T:Signal transduction mechanisms	XP_022817525.1	serine/threonine-protein kinase PRP4 homolog [Spodoptera litura]	sp|Q13523|PRP4B_HUMAN;	Serine/threonine-protein kinase PRP4 homolog OS=Homo sapiens OX=9606 GN=PRPF4B PE=1 SV=3;	PF00069.26;PF07714.18;PF14531.7	Pkinase;PK_Tyr_Ser-Thr;Kinase-like	Protein kinase domain;Protein tyrosine and serine/threonine kinase;Kinase-like
gene-LOC118265967	LOC118265967	uncharacterized LOC118265967	3.044	1.60602	7.17e-40	1.05e-38	yes	up	2.58	2.38	2.01	10.58	10.76	11.34	2.32333	10.8933	------	------	------	------	------	------	ENOG4111CI9	S:Function unknown	XP_022837200.1	putative uncharacterized protein DDB_G0277255 [Spodoptera litura]	------	------	------	------	------
gene-LOC118279023	LOC118279023	translocon-associated protein subunit delta-like	0.325	-1.62047	8.01e-40	1.18e-38	yes	down	56.9	53.55	50.67	22.28	23.95	26.34	53.7067	24.19	GO:0016021;GO:000578	CC:integral component of membrane;CC:endoplasmic reticulum;	K04571	SSR4	map04141	Protein processing in endoplasmic reticulum	ENOG4111GCB	U:Intracellular trafficking, secretion, and vesicular transport	XP_022818880.1	translocon-associated protein subunit delta [Spodoptera litura]	sp|Q07984|SSRD_RAT;	Translocon-associated protein subunit delta OS=Rattus norvegicus OX=10116 GN=Ssr4 PE=2 SV=1;	PF05404.13	TRAP-delta	Translocon-associated protein, delta subunit precursor
gene-LOC118277888	LOC118277888	ralA-binding protein 1-like, transcript variant X1	2.299	1.2008	8.15e-40	1.2e-38	yes	up	7.8	9.49	7.91	29.77	30.31	28.11	8.4	29.3967	GO:0007264;GO:0005096;GO:001716	BP:small GTPase mediated signal transduction;MF:GTPase activator activity;MF:Ral GTPase binding;	K08773	RALBP1	map04014;map05212;map05200	Ras signaling pathway;Pancreatic cancer;Pathways in cancer	ENOG410XRJ9;ENOG411147J	S:Function unknown;	XP_022815174.1	ralA-binding protein 1 isoform X2 [Spodoptera litura]	sp|Q9VDG2|RLIP_DROME;	RalA-binding protein 1 OS=Drosophila melanogaster OX=7227 GN=Rlip PE=1 SV=1;	PF00620.28	RhoGAP	RhoGAP domain
gene-LOC118275865	LOC118275865	HIV Tat-specific factor 1 homolog	2.677	1.42086	1.84e-39	2.69e-38	yes	up	7.17	6.68	6.24	26.57	27.15	29.24	6.69667	27.6533	GO:0000398;GO:000372	BP:mRNA splicing, via spliceosome;MF:RNA binding;	K13093	HTATSF1	------	------	ENOG410YD7P	S:Function unknown	XP_022817418.1	HIV Tat-specific factor 1 homolog [Spodoptera litura]	sp|O43719|HTSF1_HUMAN;	HIV Tat-specific factor 1 OS=Homo sapiens OX=9606 GN=HTATSF1 PE=1 SV=1;	PF00076.23	RRM_1	RNA recognition motif.
gene-LOC118269173	LOC118269173	pyridoxal kinase-like	8.882	3.15081	2.02e-39	2.94e-38	yes	up	1.82	0.67	1.15	17.17	18.3	14.03	1.21333	16.5	GO:0009443;GO:000847	BP:pyridoxal 5'-phosphate salvage;MF:pyridoxal kinase activity;	K00868	pdxK, pdxY	map00750	Vitamin B6 metabolism	COG2240	H:Coenzyme transport and metabolism	XP_022814135.1	pyridoxal kinase [Spodoptera litura]	sp|O46560|PDXK_PIG;	Pyridoxal kinase OS=Sus scrofa OX=9823 GN=PDXK PE=1 SV=1;	PF08543.13;PF00294.25	Phos_pyr_kin;PfkB	Phosphomethylpyrimidine kinase;pfkB family carbohydrate kinase
gene-LOC118281908	LOC118281908	CWF19-like protein 2 homolog	2.589	1.37216	2.89e-39	4.2e-38	yes	up	6.85	5.97	6.93	24.37	26.18	28.06	6.58333	26.2033	------	------	------	------	------	------	ENOG410YGTC	S:Function unknown	XP_022826584.1	CWF19-like protein 2 homolog [Spodoptera litura]	sp|Q9VXT5|C19L2_DROME;	CWF19-like protein 2 homolog OS=Drosophila melanogaster OX=7227 GN=CG9213 PE=1 SV=2;	PF04677.16;PF04676.15	CwfJ_C_1;CwfJ_C_2	Protein similar to CwfJ C-terminus 1;Protein similar to CwfJ C-terminus 2
gene-LOC118279662	LOC118279662	cuticle protein 1-like	0.411	-1.2834	3.66e-39	5.3e-38	yes	down	101.09	93.06	84.3	64.96	54.69	68.96	92.8167	62.87	GO:001602	CC:integral component of membrane;	------	------	------	------	------	------	XP_022817146.1	cuticle protein 1-like [Spodoptera litura]	sp|P85195|CU01_LONON;	Cuticle protein 1 OS=Lonomia obliqua OX=304329 PE=1 SV=2;	------	------	------
gene-LOC118269938	LOC118269938	uncharacterized LOC118269938, transcript variant X1	2.334	1.22259	4.05e-39	5.85e-38	yes	up	2.36	2.45	2.36	8.62	8.18	8.92	2.39	8.57333	------	------	------	------	------	------	COG5076;COG5076	B:Chromatin structure and dynamics;K:Transcription	XP_022832459.1	uncharacterized protein LOC111360646 isoform X1 [Spodoptera litura]	sp|Q9BXF3|CECR2_HUMAN;	Cat eye syndrome critical region protein 2 OS=Homo sapiens OX=9606 GN=CECR2 PE=1 SV=2;	PF00439.26	Bromodomain	Bromodomain
gene-LOC118277603	LOC118277603	tRNA (cytosine(34)-C(5))-methyltransferase-like	0.466	-1.10184	4.41e-39	6.36e-38	yes	down	21.26	22.98	22.38	15.36	16.74	15.69	22.2067	15.93	GO:0003723;GO:001642	MF:RNA binding;MF:tRN;	K15335	NSUN2, TRM4	------	------	COG0144	J:Translation, ribosomal structure and biogenesis	XP_022818536.1	tRNA (cytosine(34)-C(5))-methyltransferase [Spodoptera litura]	sp|Q9W4M9|NSUN2_DROME;	tRNA;	PF01189.18	Methyltr_RsmB-F	16S rRNA methyltransferase RsmB/F
gene-LOC118264872	LOC118264872	-	0.427	-1.22938	6.26e-39	9e-38	yes	down	9.18	9.05	8.29	6.27	5.25	5.09	8.84	5.53667	GO:0006520;GO:0043484;GO:0042254;GO:0005634;GO:0030170;GO:0004519;GO:0016831;GO:0003723;GO:0003964;GO:001649	BP:cellular amino acid metabolic process;BP:regulation of RNA splicing;BP:ribosome biogenesis;CC:nucleus;MF:pyridoxal phosphate binding;MF:endonuclease activity;MF:carboxy-lyase activity;MF:RNA binding;MF:RNA-directed DNA polymerase activity;MF:oxidoreductase activity;	------	------	------	------	COG3344	L:Replication, recombination and repair	RVE49051.1	hypothetical protein evm_006297 [Chilo suppressalis]	sp|P21328|RTJK_DROME;	RNA-directed DNA polymerase from mobile element jockey OS=Drosophila melanogaster OX=7227 GN=pol PE=1 SV=1;	------	------	------
gene-LOC118273650	LOC118273650	conserved oligomeric Golgi complex subunit 4-like	0.475	-1.07372	6.97e-39	1e-37	yes	down	37.26	36.57	39.89	28.69	27.1	28.74	37.9067	28.1767	------	------	K20291	COG4, COD1	------	------	ENOG410XS60	U:Intracellular trafficking, secretion, and vesicular transport	XP_021191355.1	conserved oligomeric Golgi complex subunit 4 [Helicoverpa armigera]	sp|Q95TN4|COG4_DROME;	Conserved oligomeric Golgi complex subunit 4 OS=Drosophila melanogaster OX=7227 GN=CG7456 PE=1 SV=1;	PF08318.13	COG4	COG4 transport protein
gene-LOC118274619	LOC118274619	protein lethal(2)k10201-like	2.292	1.19675	7.49e-39	1.07e-37	yes	up	23.17	21.79	27.78	82.45	85.6	88.7	24.2467	85.5833	GO:000367	MF:nucleic acid binding;	------	------	------	------	ENOG4111TX5	S:Function unknown	XP_022831487.1	protein lethal(2)k10201 [Spodoptera litura]	sp|Q6P0X2|ZN511_MOUSE;	Zinc finger protein 511 OS=Mus musculus OX=10090 GN=Znf511 PE=1 SV=2;	------	------	------
gene-LOC118266907	LOC118266907	tetratricopeptide repeat protein 37-like	2.451	1.29332	7.65e-39	1.1e-37	yes	up	3.81	3.32	4.18	14.19	13.72	14.68	3.77	14.1967	GO:0006401;GO:005508	BP:RNA catabolic process;CC:Ski complex;	K12600	SKI3, TTC37	map03018	RNA degradation	ENOG410ZG1H	S:Function unknown	XP_022819335.1	tetratricopeptide repeat protein 37 [Spodoptera litura]	sp|Q6DFB8|TTC37_XENLA;	Tetratricopeptide repeat protein 37 OS=Xenopus laevis OX=8355 GN=ttc37 PE=2 SV=1;	PF00515.29;PF07719.18;PF13181.7;PF13424.7;PF13431.7;PF13432.7;PF13414.7;PF13176.7;PF12895.8	TPR_1;TPR_2;TPR_8;TPR_12;TPR_17;TPR_16;TPR_11;TPR_7;ANAPC3	Tetratricopeptide repeat;Tetratricopeptide repeat;Tetratricopeptide repeat;Tetratricopeptide repeat;Tetratricopeptide repeat;Tetratricopeptide repeat;TPR repeat;Tetratricopeptide repeat;Anaphase-promoting complex, cyclosome, subunit 3
gene-LOC118264413	LOC118264413	transducin beta-like protein 3	2.163	1.11272	1.04e-38	1.48e-37	yes	up	11.02	9.2	10.58	33.57	32.27	36.57	10.2667	34.1367	GO:0006364;GO:0032040;GO:000382	BP:rRNA processing;CC:small-subunit processome;MF:catalytic activity;	K14555	UTP13, TBL3	map03008	Ribosome biogenesis in eukaryotes	ENOG410XPQD	S:Function unknown	XP_022834453.1	transducin beta-like protein 3 [Spodoptera litura]	sp|Q5U2W5|TBL3_RAT;	Transducin beta-like protein 3 OS=Rattus norvegicus OX=10116 GN=Tbl3 PE=2 SV=1;	PF00400.33;PF08625.12	WD40;Utp13	WD domain, G-beta repeat;Utp13 specific WD40 associated domain
gene-LOC118271325	LOC118271325	lisH domain-containing protein C1711.05-like	2.181	1.12507	1.14e-38	1.63e-37	yes	up	13.17	14.51	14.97	46	46.12	51.18	14.2167	47.7667	------	------	------	------	------	------	------	------	XP_022823556.1	variable charge X-linked protein 3B-like [Spodoptera litura]	------	------	------	------	------
gene-LOC118273446	LOC118273446	Krueppel homolog 1-like	0.311	-1.68601	1.23e-38	1.75e-37	yes	down	14.32	14.02	14.57	7.21	6.89	6.53	14.3033	6.87667	GO:000367	MF:nucleic acid binding;	------	------	------	------	COG5048	S:Function unknown	XP_022820948.1	Krueppel homolog 1-like [Spodoptera litura]	------	------	PF13465.7;PF00096.27;PF13894.7;PF13912.7	zf-H2C2_2;zf-C2H2;zf-C2H2_4;zf-C2H2_6	Zinc-finger double domain;Zinc finger, C2H2 type;C2H2-type zinc finger;C2H2-type zinc finger
gene-LOC118278083	LOC118278083	acanthoscurrin-2-like	0.481	-1.05527	1.28e-38	1.83e-37	yes	down	402.28	363.67	365.96	282.78	247.54	303.42	377.303	277.913	------	------	------	------	------	------	------	------	------	------	------	------	------	------	------
gene-LOC118279988	LOC118279988	aldo-keto reductase AKR2E4-like, transcript variant X1	0.497	-1.00764	1.39e-38	1.97e-37	yes	down	68.54	69.83	73.99	57.76	52.55	59.38	70.7867	56.5633	GO:001649	MF:oxidoreductase activity;	K00011	AKR1B	map00051;map00040;map00561;map00790;map00052	Fructose and mannose metabolism;Pentose and glucuronate interconversions;Glycerolipid metabolism;Folate biosynthesis;Galactose metabolism	COG0656	S:Function unknown	XP_022835003.1	aldo-keto reductase AKR2E4-like isoform X1 [Spodoptera litura]	sp|H9JTG9|AK2E4_BOMMO;	Aldo-keto reductase AKR2E4 OS=Bombyx mori OX=7091 GN=akr2e PE=1 SV=1;	PF00248.22	Aldo_ket_red	Aldo/keto reductase family
gene-LOC118270861	LOC118270861	uncharacterized LOC118270861	0.432	-1.21082	1.47e-38	2.09e-37	yes	down	11.82	12.74	12.6	6.48	6.57	6.57	12.3867	6.54	------	------	------	------	------	------	COG2801;ENOG4111QXT;ENOG4111ZVA;ENOG410ZR9E	L:Replication, recombination and repair;S:Function unknown;S:Function unknown;S:Function unknown	XP_026744679.1	uncharacterized protein LOC113506017 [Trichoplusia ni]	------	------	------	------	------
gene-LOC118274812	LOC118274812	4-coumarate--CoA ligase-like 5, transcript variant X2	0.495	-1.01386	1.63e-38	2.32e-37	yes	down	32.44	32.91	33.02	26.1	25.94	23.08	32.79	25.04	GO:000382	MF:catalytic activity;	------	------	------	------	COG0365;COG0318;COG0318	E:Amino acid transport and metabolism;I:Lipid transport and metabolism;Q:Secondary metabolites biosynthesis, transport and catabolism	XP_022832104.1	4-coumarate--CoA ligase-like 5 [Spodoptera litura]	sp|Q84P21|4CLL5_ARATH;	4-coumarate--CoA ligase-like 5 OS=Arabidopsis thaliana OX=3702 GN=4CLL5 PE=1 SV=2;	PF00501.29;PF13193.7	AMP-binding;AMP-binding_C	AMP-binding enzyme;AMP-binding enzyme C-terminal domain
gene-LOC118278620	LOC118278620	E3 ubiquitin-protein ligase COP1-like, transcript variant X1	0.43	-1.2166	2.35e-38	3.33e-37	yes	down	26.77	23.48	26.43	15.94	15.51	17.71	25.56	16.3867	GO:006163	MF:ubiquitin protein ligase activity;	K10143	RFWD2, COP1	map04120;map04115	Ubiquitin mediated proteolysis;p53 signaling pathway	ENOG410XNTU	O:Posttranslational modification, protein turnover, chaperones	XP_026743903.1	LOW QUALITY PROTEIN: E3 ubiquitin-protein ligase COP1-like [Trichoplusia ni]	sp|Q9R1A8|COP1_MOUSE;	E3 ubiquitin-protein ligase COP1 OS=Mus musculus OX=10090 GN=Cop1 PE=1 SV=2;	PF13923.7;PF00097.26;PF14634.7;PF13639.7;PF13920.7;PF13445.7;PF15227.7	zf-C3HC4_2;zf-C3HC4;zf-RING_5;zf-RING_2;zf-C3HC4_3;zf-RING_UBOX;zf-C3HC4_4	Zinc finger, C3HC4 type;Zinc finger, C3HC4 type;zinc-RING finger domain;Ring finger domain;Zinc finger, C3HC4 type;RING-type zinc-finger;zinc finger of C3HC4-type, RING
gene-LOC118273010	LOC118273010	UPF0430 protein CG31712-like	2.073	1.05138	2.59e-38	3.66e-37	yes	up	8.6	7.93	8.1	24.82	26.62	27.32	8.21	26.2533	------	------	------	------	------	------	------	------	------	------	------	------	PF15346.7	ARGLU	Arginine and glutamate-rich 1
gene-LOC118264927	LOC118264927	acyl-CoA Delta(11) desaturase-like, transcript variant X2	4.967	2.31251	4.08e-38	5.76e-37	yes	up	1.62	1.84	2.31	14.94	13.83	15.88	1.92333	14.8833	GO:0006633;GO:0016021;GO:001671	BP:fatty acid biosynthetic process;CC:integral component of membrane;MF:oxidoreductase activity, acting on paired donors, with oxidation of a pair of donors resulting in the reduction of molecular oxygen to two molecules of water;	K00507	SCD, desC	map04152;map01040;map03320;map04212	AMPK signaling pathway;Biosynthesis of unsaturated fatty acids;PPAR signaling pathway;Longevity regulating pathway - worm	COG1398	I:Lipid transport and metabolism	XP_022834122.1	acyl-CoA Delta(11) desaturase [Spodoptera litura]	sp|Q6US81|ACO11_SPOLI;	Acyl-CoA Delt;	PF00487.25	FA_desaturase	Fatty acid desaturase
gene-LOC118274047	LOC118274047	uncharacterized LOC118274047	2.739	1.45355	4.37e-38	6.16e-37	yes	up	7.89	6.03	5.8	26.17	27.86	29.08	6.57333	27.7033	GO:001602	CC:integral component of membrane;	------	------	------	------	ENOG4110SII	S:Function unknown	XP_022824461.1	uncharacterized protein LOC111354988 [Spodoptera litura]	------	------	------	------	------
gene-LOC118263310	LOC118263310	coiled-coil domain-containing protein 22-like	2.741	1.45489	5.24e-38	7.36e-37	yes	up	6.87	6.85	7.51	30.5	30.84	28.21	7.07667	29.85	------	------	K23343	CCDC22	------	------	ENOG410XR67	S:Function unknown	XP_022835823.1	coiled-coil domain-containing protein 22 homolog [Spodoptera litura]	sp|B0WTU5|CCD22_CULQU;	Coiled-coil domain-containing protein 22 homolog OS=Culex quinquefasciatus OX=7176 GN=CPIJ010681 PE=3 SV=1;	PF05667.12	DUF812	Protein of unknown function
gene-LOC118275337	LOC118275337	uncharacterized LOC118275337	2.024	1.01701	6.34e-38	8.89e-37	yes	up	3.96	3.73	3.69	11.11	12.04	12.26	3.79333	11.8033	GO:000705	BP:mitotic spindle organization;	pxy;K14283	;TACC3, maskin	map03013	RNA transport	ENOG410ZYJI;ENOG410YMFS	U:Intracellular trafficking, secretion, and vesicular transport;S:Function unknown	XP_022817495.1	mucin-17-like [Spodoptera litura]	sp|Q9Y6A5|TACC3_HUMAN;	Transforming acidic coiled-coil-containing protein 3 OS=Homo sapiens OX=9606 GN=TACC3 PE=1 SV=1;	PF05010.15	TACC_C	Transforming acidic coiled-coil-containing protein
gene-LOC118270196	LOC118270196	-	0.281	-1.83015	7.05e-38	9.85e-37	yes	down	27.66	24.21	24.06	12.44	11.6	9.9	25.31	11.3133	GO:001602	CC:integral component of membrane;	------	------	------	------	ENOG410XNZ2;ENOG410XSWZ	S:Function unknown;	XP_022827500.1	protein Skeletor, isoforms B/C [Spodoptera litura]	sp|Q9VGY6|SKEL1_DROME;	Protein Skeletor, isoforms B/C OS=Drosophila melanogaster OX=7227 GN=Skeletor PE=1 SV=2;	------	------	------
gene-LOC118267978	LOC118267978	uncharacterized LOC118267978	2.126	1.08788	9.29e-38	1.29e-36	yes	up	5.55	6.32	5.42	19.18	18.63	18.86	5.76333	18.89	GO:001602	CC:integral component of membrane;	------	------	------	------	ENOG4112253	S:Function unknown	XP_022827009.1	uncharacterized protein LOC111356762 [Spodoptera litura]	sp|P24668|MPRD_MOUSE;	Cation-dependent mannose-6-phosphate receptor OS=Mus musculus OX=10090 GN=M6pr PE=1 SV=1;	PF09451.11;PF02157.16	ATG27;Man-6-P_recep	Autophagy-related protein 27;Mannose-6-phosphate receptor
gene-LOC118275130	LOC118275130	retinaldehyde-binding protein 1-like	0.385	-1.37763	9.4e-38	1.31e-36	yes	down	16.91	15.75	16.76	8.9	10.45	9.7	16.4733	9.68333	------	------	------	------	------	------	ENOG410XRSQ	S:Function unknown	XP_022831953.1	clavesin-1-like [Spodoptera litura]	------	------	PF00650.21;PF13716.7	CRAL_TRIO;CRAL_TRIO_2	CRAL/TRIO domain;Divergent CRAL/TRIO domain
gene-LOC118272747	LOC118272747	ATP-dependent DNA helicase Q4-like	2.813	1.49189	9.75e-38	1.35e-36	yes	up	2.25	2.42	2.32	9.51	10.75	10.05	2.33	10.1033	GO:0006310;GO:0008270;GO:0003676;GO:0005524;GO:000438	BP:DNA recombination;MF:zinc ion binding;MF:nucleic acid binding;MF:ATP binding;MF:helicase activity;	K10730	RECQL4	------	------	COG0514	L:Replication, recombination and repair	XP_021181523.1	ATP-dependent DNA helicase Q4 [Helicoverpa armigera]	sp|O94761|RECQ4_HUMAN;	ATP-dependent DNA helicase Q4 OS=Homo sapiens OX=9606 GN=RECQL4 PE=1 SV=2;	PF00271.32;PF00270.30;PF11719.9;PF00098.24	Helicase_C;DEAD;Drc1-Sld2;zf-CCHC	Helicase conserved C-terminal domain;DEAD/DEAH box helicase;DNA replication and checkpoint protein;Zinc knuckle
gene-LOC118271059	LOC118271059	telomere length and silencing protein 1 homolog	2.288	1.19411	1.1e-37	1.53e-36	yes	up	15.42	12.01	13.24	50.2	52.09	54.98	13.5567	52.4233	------	------	------	------	------	------	ENOG410XTBJ	S:Function unknown	XP_022823584.1	telomere length and silencing protein 1 homolog [Spodoptera litura]	sp|Q9NZ63|TLS1_HUMAN;	Telomere length and silencing protein 1 homolog OS=Homo sapiens OX=9606 GN=C9orf78 PE=1 SV=1;	PF07052.12	Hep_59	Hepatocellular carcinoma-associated antigen 59
gene-LOC118277265	LOC118277265	uncharacterized LOC118277265	0.251	-1.99528	1.14e-37	1.58e-36	yes	down	21.92	20.6	18.94	7.57	6.7	9.59	20.4867	7.95333	------	------	------	------	------	------	ENOG410ZD2B;ENOG410Y65V;COG2124;ENOG4111KN4	S:Function unknown;Q:Secondary metabolites biosynthesis, transport and catabolism;A:RNA processing and modification	PZC70407.1	hypothetical protein B5X24_HaOG216463 [Helicoverpa armigera]	------	------	------	------	------
gene-LOC118265572	LOC118265572	transmembrane protein 147-like	0.473	-1.08125	1.63e-37	2.25e-36	yes	down	67.75	65.79	69	51.33	45.17	51.5	67.5133	49.3333	GO:001602	CC:integral component of membrane;	------	------	------	------	ENOG41101UF	S:Function unknown	XP_022814638.1	transmembrane protein 147 [Spodoptera litura]	sp|Q28FY5|TM147_XENTR;	Transmembrane protein 147 OS=Xenopus tropicalis OX=8364 GN=tmem147 PE=2 SV=1;	PF09767.10	DUF2053	Predicted membrane protein
gene-LOC118274814	LOC118274814	4-coumarate--CoA ligase-like 5	0.313	-1.67582	1.63e-37	2.25e-36	yes	down	12.96	11.55	11.74	5.81	5.85	5.83	12.0833	5.83	GO:000382	MF:catalytic activity;	------	------	------	------	COG0365;COG0318;COG0318	I:Lipid transport and metabolism;Q:Secondary metabolites biosynthesis, transport and catabolism	XP_022832149.1	4-coumarate--CoA ligase-like 5 [Spodoptera litura]	sp|Q84P21|4CLL5_ARATH;	4-coumarate--CoA ligase-like 5 OS=Arabidopsis thaliana OX=3702 GN=4CLL5 PE=1 SV=2;	PF00501.29;PF13193.7	AMP-binding;AMP-binding_C	AMP-binding enzyme;AMP-binding enzyme C-terminal domain
gene-LOC118278569	LOC118278569	U4/U6 small nuclear ribonucleoprotein Prp3-like	0.467	-1.10005	1.8e-37	2.47e-36	yes	down	21.81	20.19	20.4	16.09	13.98	14.56	20.8	14.8767	GO:0000398;GO:004654	BP:mRNA splicing, via spliceosome;CC:U4/U6 x U5 tri-snRNP complex;	K12843	PRPF3, PRP3	map03040	Spliceosome	ENOG410XQV0	A:RNA processing and modification	XP_026744912.1	U4/U6 small nuclear ribonucleoprotein Prp3-like [Trichoplusia ni]	sp|Q5ZJ85|PRPF3_CHICK;	U4/U6 small nuclear ribonucleoprotein Prp3 OS=Gallus gallus OX=9031 GN=PRPF3 PE=2 SV=1;	PF08572.11;PF06544.13	PRP3;DUF1115	pre-mRNA processing factor 3;Protein of unknown function
gene-LOC118272030	LOC118272030	zinc finger CCHC domain-containing protein 9-like	2.431	1.28132	1.85e-37	2.55e-36	yes	up	11.71	15.21	14.88	51.88	51.63	53.35	13.9333	52.2867	GO:0008270;GO:000367	MF:zinc ion binding;MF:nucleic acid binding;	K17578	ZCCHC9	------	------	COG5082;COG5082	O:Posttranslational modification, protein turnover, chaperones;U:Intracellular trafficking, secretion, and vesicular transport	XP_022822806.1	zinc finger CCHC domain-containing protein 9-like [Spodoptera litura]	sp|Q9HFF2|YL92_SCHPO;	Uncharacterized protein C683.02c OS=Schizosaccharomyces pombe;	PF00098.24	zf-CCHC	Zinc knuckle
gene-LOC118263913	LOC118263913	caltractin-like	2.581	1.36784	2.31e-37	3.16e-36	yes	up	5.95	5.52	5.86	23.21	23.31	22.29	5.77667	22.9367	GO:000550	MF:calcium ion binding;	K16465	CETN1	------	------	COG5126;COG5126;COG5126	D:Cell cycle control, cell division, chromosome partitioning;T:Signal transduction mechanisms;Z:Cytoskeleton	XP_022829702.1	caltractin [Spodoptera litura]	sp|P53441|CATR_NAEGR;	Caltractin OS=Naegleria gruberi OX=5762 GN=CTN PE=2 SV=1;	PF00036.33;PF13499.7;PF13405.7;PF13833.7;PF14658.7;PF13202.7;PF12763.8	EF-hand_1;EF-hand_7;EF-hand_6;EF-hand_8;EF-hand_9;EF-hand_5;EF-hand_4	EF hand;EF-hand domain pair;EF-hand domain;EF-hand domain pair;EF-hand domain;EF hand;Cytoskeletal-regulatory complex EF hand
gene-LOC118262580	LOC118262580	ras-related protein Rab-21-like	2.106	1.07447	2.46e-37	3.36e-36	yes	up	9.79	10.01	9.67	29.98	32.39	33.33	9.82333	31.9	GO:0032482;GO:0016020;GO:0003924;GO:000552	BP:Rab protein signal transduction;CC:membrane;MF:GTPase activity;MF:GTP binding;	K07890	RAB21	------	------	ENOG410XQT5	S:Function unknown	XP_026730095.1	ras-related protein Rab-21 [Trichoplusia ni]	sp|Q17R06|RAB21_BOVIN;	Ras-related protein Rab-21 OS=Bos taurus OX=9913 GN=RAB21 PE=2 SV=1;	PF00071.23;PF08477.14;PF00025.22;PF04670.13;PF01926.24	Ras;Roc;Arf;Gtr1_RagA;MMR_HSR1	Ras family;Ras of Complex, Roc, domain of DAPkinase;ADP-ribosylation factor family;Gtr1/RagA G protein conserved region;50S ribosome-binding GTPase
gene-LOC118269113	LOC118269113	cytochrome P450 315a1, mitochondrial-like	2.71	1.43837	2.66e-37	3.64e-36	yes	up	6.54	6.6	6.64	26.21	27.63	27.3	6.59333	27.0467	GO:0005506;GO:0016705;GO:002003	MF:iron ion binding;MF:oxidoreductase activity, acting on paired donors, with incorporation or reduction of molecular oxygen;MF:heme binding;	K10722	SAD, CYP315A1	map00981	Insect hormone biosynthesis	COG2124;COG0706	S:Function unknown;U:Intracellular trafficking, secretion, and vesicular transport	XP_022838098.1	cytochrome P450 315a1, mitochondrial [Spodoptera litura]	sp|Q9VGH1|CP315_DROME;	Cytochrome P450 315a1, mitochondrial OS=Drosophila melanogaster OX=7227 GN=sad PE=2 SV=1;	PF00067.23	p450	Cytochrome P450
gene-LOC118279989	LOC118279989	aspartate--tRNA ligase, cytoplasmic-like, transcript variant X1	0.429	-1.22139	2.75e-37	3.76e-36	yes	down	31.62	26.95	26.72	19.35	20.44	19.59	28.43	19.7933	GO:0006422;GO:0005737;GO:0004815;GO:0003676;GO:000552	BP:aspartyl-tRNA aminoacylation;CC:cytoplasm;MF:aspartate-tRNA ligase activity;MF:nucleic acid binding;MF:ATP binding;	K22503	DARS	map00970	Aminoacyl-tRNA biosynthesis	COG0017	J:Translation, ribosomal structure and biogenesis	XP_022817040.1	aspartate--tRNA ligase, cytoplasmic [Spodoptera litura]	sp|Q5R9I5|SYDC_PONAB;	Aspartate--tRNA ligase, cytoplasmic OS=Pongo abelii OX=9601 GN=DARS PE=2 SV=1;	PF00152.21;PF01336.26	tRNA-synt_2;tRNA_anti-codon	tRNA synthetases class II;OB-fold nucleic acid binding domain
MSTRG.1036		-	3.515	1.81334	3.06e-37	4.18e-36	yes	up	2.94	2.6	3.28	15.17	15.51	16.88	2.94	15.8533	------	------	------	------	------	------	------	------	XP_021192316.1	uncharacterized protein LOC110377675 [Helicoverpa armigera]	------	------	------	------	------
gene-LOC118272910	LOC118272910	cytosolic Fe-S cluster assembly factor NUBP1 homolog	0.467	-1.0972	3.16e-37	4.3e-36	yes	down	44.77	39.81	45.87	31.56	29.63	32.78	43.4833	31.3233	GO:0016226;GO:0005737;GO:0046872;GO:0051539;GO:000552	BP:iron-sulfur cluster assembly;CC:cytoplasm;MF:metal ion binding;MF:4 iron, 4 sulfur cluster binding;MF:ATP binding;	------	------	------	------	COG0489	S:Function unknown	XP_022829888.1	cytosolic Fe-S cluster assembly factor NUBP1 homolog [Spodoptera litura]	sp|Q7PV10|NUBP1_ANOGA;	Cytosolic Fe-S cluster assembly factor NUBP1 homolog OS=Anopheles gambiae OX=7165 GN=AGAP011997 PE=3 SV=3;	PF10609.10;PF01656.24;PF13614.7;PF02374.16	ParA;CbiA;AAA_31;ArsA_ATPase	NUBPL iron-transfer P-loop NTPase;CobQ/CobB/MinD/ParA nucleotide binding domain;AAA domain;Anion-transporting ATPase
gene-LOC118262471	LOC118262471	uncharacterized LOC118262471, transcript variant X1	2.19	1.13087	4.66e-37	6.33e-36	yes	up	2.76	2.7	2.58	8.58	9.15	9.32	2.68	9.01667	------	------	K16714	ANA1	------	------	ENOG410ZQI9;ENOG410XRGR	S:Function unknown;	XP_022819671.1	uncharacterized protein LOC111351765 isoform X1 [Spodoptera litura]	------	------	------	------	------
gene-LOC118269152	LOC118269152	uncharacterized LOC118269152, transcript variant X1	2.738	1.45322	4.7e-37	6.37e-36	yes	up	5.7	4.99	4.97	22.04	22.95	20.97	5.22	21.9867	GO:000367	MF:DNA binding;	------	------	------	------	ENOG410XYC1	S:Function unknown	XP_022838021.1	uncharacterized protein LOC111365067 [Spodoptera litura]	------	------	PF05485.13	THAP	THAP domain
gene-LOC118270642	LOC118270642	NADH dehydrogenase [ubiquinone] 1 alpha subcomplex subunit 1-like, transcript variant X1	0.33	-1.59935	5.87e-37	7.95e-36	yes	down	187.48	186.68	197.69	86.09	95.81	114.66	190.617	98.8533	GO:001602	CC:integral component of membrane;	K03945	NDUFA1	map04932;map05012;map05010;map04723;map05016;map04714;map00190	Non-alcoholic fatty liver disease (NAFLD);Parkinson disease;Alzheimer disease;Retrograde endocannabinoid signaling;Huntington disease;Thermogenesis;Oxidative phosphorylation	ENOG410XQE5;ENOG410Y7T9;COG0515	L:Replication, recombination and repair;C:Energy production and conversion;T:Signal transduction mechanisms	XP_022821441.1	uncharacterized protein LOC111352949 [Spodoptera litura]	------	------	PF15879.6	MWFE	NADH-ubiquinone oxidoreductase MWFE subunit
gene-LOC118271094	LOC118271094	speckle-type POZ protein-like	2.066	1.04689	8.35e-37	1.13e-35	yes	up	14.1	13.6	13.77	45.22	41.52	45.3	13.8233	44.0133	------	------	K10523	SPOP	map04341;map04340	Hedgehog signaling pathway - fly;Hedgehog signaling pathway	ENOG410XQV8	S:Function unknown	XP_022835332.1	speckle-type POZ protein-like [Spodoptera litura]	sp|Q9VFP2|RDX_DROME;	Protein roadkill OS=Drosophila melanogaster OX=7227 GN=rdx PE=1 SV=2;	PF00651.32	BTB	BTB/POZ domain
gene-LOC118272404	LOC118272404	protein phosphatase 1 regulatory subunit 16A-like, transcript variant X1	2.109	1.07632	1.01e-36	1.35e-35	yes	up	3.52	3.14	2.91	10.42	9.99	10.64	3.19	10.35	------	------	K17458	PPP1R16A, MYPT3	------	------	COG0666;ENOG410ZFNP	S:Function unknown;	XP_022830056.1	protein phosphatase 1 regulatory subunit 16A isoform X1 [Spodoptera litura]	sp|Q96I34|PP16A_HUMAN;	Protein phosphatase 1 regulatory subunit 16A OS=Homo sapiens OX=9606 GN=PPP1R16A PE=1 SV=1;	PF12796.8;PF13637.7;PF13857.7;PF00023.31;PF13606.7	Ank_2;Ank_4;Ank_5;Ank;Ank_3	Ankyrin repeats;Ankyrin repeats;Ankyrin repeats;Ankyrin repeat;Ankyrin repeat
gene-LOC118274404	LOC118274404	mucin-17-like	2.26	1.17601	1.12e-36	1.5e-35	yes	up	4	3.67	2.91	13.06	11.5	12.26	3.52667	12.2733	------	------	------	------	------	------	ENOG4111NTK	S:Function unknown	XP_022824559.1	uncharacterized protein LOC111355067 [Spodoptera litura]	------	------	PF00855.18	PWWP	PWWP domain
gene-AOB78_gp13	ND2	NADH dehydrogenase subunit 2	0.37	-1.43311	1.17e-36	1.58e-35	yes	down	36.09	35.61	40.12	19.89	20.56	23.49	37.2733	21.3133	GO:0006120;GO:0016021;GO:0005739;GO:0005743;GO:0070469;GO:000813	BP:mitochondrial electron transport, NADH to ubiquinone;CC:integral component of membrane;CC:mitochondrion;CC:mitochondrial inner membrane;CC:respiratory chain;MF:NADH dehydrogenas;	K03879	ND2	map04723;map05012;map05010;map05016;map04714;map00190	Retrograde endocannabinoid signaling;Parkinson disease;Alzheimer disease;Huntington disease;Thermogenesis;Oxidative phosphorylation	COG1009;COG1007	C:Energy production and conversion;	YP_009164466.1	NADH dehydrogenase subunit 2 [Spodoptera frugiperda]	sp|P34848|NU2M_ANOGA;	NADH-ubiquinone oxidoreductase chain 2 OS=Anopheles gambiae OX=7165 GN=mt:ND2 PE=3 SV=2;	------	------	------
gene-LOC118276132	LOC118276132	PWWP domain-containing protein 2A-like, transcript variant X1	2.256	1.17349	1.34e-36	1.8e-35	yes	up	9.97	11.12	11.53	36.54	38.64	38.58	10.8733	37.92	------	------	------	------	------	------	ENOG410XSSY	S:Function unknown	XP_022828037.1	PWWP domain-containing protein 2A-like [Spodoptera litura]	sp|Q69Z61|PWP2A_MOUSE;	PWWP domain-containing protein 2A OS=Mus musculus OX=10090 GN=Pwwp2a PE=2 SV=2;	PF00855.18	PWWP	PWWP domain
gene-LOC118280280	LOC118280280	scavenger receptor class B member 1-like, transcript variant X1	3.217	1.68585	1.78e-36	2.39e-35	yes	up	2.06	1.75	1.87	9.02	9.46	9.72	1.89333	9.4	GO:001602	CC:integral component of membrane;	------	------	------	------	ENOG410XS17	U:Intracellular trafficking, secretion, and vesicular transport	XP_022824071.1	scavenger receptor class B member 1-like isoform X1 [Spodoptera litura]	sp|Q8WTV0|SCRB1_HUMAN;	Scavenger receptor class B member 1 OS=Homo sapiens OX=9606 GN=SCARB1 PE=1 SV=1;	PF01130.22	CD36	CD36 family
gene-LOC118264205	LOC118264205	acylamino-acid-releasing enzyme-like, transcript variant X2	0.457	-1.12874	3.12e-36	4.15e-35	yes	down	14.8	14.25	13.53	10.04	10	10.46	14.1933	10.1667	GO:0004252;GO:000823	MF:serine-type endopeptidase activity;MF:serine-type peptidase activity;	K01303	APEH	------	------	COG1506;ENOG4111JIX	E:Amino acid transport and metabolism;S:Function unknown	XP_022834556.1	acylamino-acid-releasing enzyme-like [Spodoptera litura]	sp|P13676|ACPH_RAT;	Acylamino-acid-releasing enzyme OS=Rattus norvegicus OX=10116 GN=Apeh PE=1 SV=1;	PF00326.22;PF00561.21;PF07859.14;PF05448.13	Peptidase_S9;Abhydrolase_1;Abhydrolase_3;AXE1	Prolyl oligopeptidase family;alpha/beta hydrolase fold;alpha/beta hydrolase fold;Acetyl xylan esterase
gene-LOC118269363	LOC118269363	uncharacterized LOC118269363, transcript variant X1	0.221	-2.1755	4.02e-36	5.33e-35	yes	down	8.97	7.53	7.8	3.4	2.68	2.42	8.1	2.83333	------	------	K05628	RERE	map04391	Hippo signaling pathway - fly	ENOG410ZNPP;ENOG4111RGC	S:Function unknown;	XP_022814256.1	uncharacterized protein LOC111348039 isoform X1 [Spodoptera litura]	------	------	------	------	------
gene-LOC118262234	LOC118262234	uncharacterized LOC118262234	8.598	3.10395	4.77e-36	6.3e-35	yes	up	0.18	0.17	0.17	2.05	2.39	2.42	0.173333	2.28667	------	------	------	------	------	------	------	------	PZC87242.1	hypothetical protein B5X24_HaOG201478 [Helicoverpa armigera]	------	------	------	------	------
gene-LOC118278834	LOC118278834	T-complex protein 1 subunit eta-like, transcript variant X1	0.416	-1.26631	4.79e-36	6.31e-35	yes	down	21.35	19.93	20.08	11.97	13.2	14.12	20.4533	13.0967	GO:0006457;GO:0005737;GO:0051082;GO:000552	BP:protein folding;CC:cytoplasm;MF:unfolded protein binding;MF:ATP binding;	K09499	CCT7	------	------	COG0459	O:Posttranslational modification, protein turnover, chaperones	XP_022819230.1	T-complex protein 1 subunit eta isoform X1 [Spodoptera litura]	sp|P80313|TCPH_MOUSE;	T-complex protein 1 subunit eta OS=Mus musculus OX=10090 GN=Cct7 PE=1 SV=1;	PF00118.25	Cpn60_TCP1	TCP-1/cpn60 chaperonin family
[truncated: 4,226 more rows]

## Sheet: Table S5
Table S5 Common DEGs within different groups
DEGs shared by HTM VS CTM and HTF VS CTF
Gene ID	Gene Name	Gene Description
gene-LOC118280660	LOC118280660	heat shock protein 68-like
[truncated: 376 more rows]

[truncated: 5 more sheets: Table S6, Table S7, Table S8, Table S9, Table S10]
